# Supplementary material for: Differential Gene Expression in Macrophages From Human Atherosclerotic Plaques Shows Convergence on Pathways Implicated by Genome-Wide Association Study Risk Variants
Source: Arterioscler Thromb Vasc Biol. 2018 Sep 6;38(11):2718–30. doi: 10.1161/ATVBAHA.118.311209 (PMC6217969; doi:10.1161/ATVBAHA.118.311209)
Supplement: Supplementary file 3 [file atv-38-2718-s003.xls]

## Sheet: Metadata Template
SAMPLES
# The Sample names in the first column are arbitrary but they must match the column headers of the Matrix table (see next worksheet).
# CLICK HERE to find the platform accession number (GPLxxxx).
Sample name	idat file	Sex	Age	characteristics: Symp/Asymp	characteristics: Core/Cap	characteristics: DM/no DM	characteristics: %Lipid T2 map	Additional GEO code:
C011F1_151	3999350053_C_Grn.idat	M	69	Symptomatic	Cap	No DM	0.39	C1
C034F1_80	3999350053_H_Grn.idat	M	49	Symptomatic	Core	No DM	0.19	C13
C011F1_155	3999350057_K_Grn.idat	M	69	Symptomatic	Core	No DM	0.39	C2
C017F2_194	3999350053_D_Grn.idat	M	65	Asymptomatic	Core	No DM	0.35	C4
C019F1_137	3999350053_G_Grn.idat	M	61	Symptomatic	Core	No DM	0.33	C7
C021F1_122	3999350057_L_Grn.idat	M	85	Symptomatic	Cap	No DM	0.25	C8
C024F2_165	3999350053_K_Grn.idat	F	89	Asymptomatic	Core	No DM	0.21	C10
C027F2_103	3999350053_L_Grn.idat	M	63	Symptomatic	Core	No DM	0.27	C11
C034F1_79	3999350057_F_Grn.idat	M	49	Symptomatic	Cap	No DM	0.19	C12
C035F1_87	3999350057_G_Grn.idat	M	74	Symptomatic	Cap	No DM	0.66	C14
C040F2_220	3999350053_A_Grn.idat	M	60	Asymptomatic	Cap	No DM	0.03	C15
C046F1_247	3999350057_H_Grn.idat	M	65	Asymptomatic	Cap	No DM	0.05	C16
C017F2_189	3999350053_B_Grn.idat	M	65	Asymptomatic	Cap	No DM	0.35	C3
C018F1_178	3999350053_I_Grn.idat	M	67	Asymptomatic	Cap	No DM	0.15	C5
C018F1_179	3999350057_D_Grn.idat	M	67	Asymptomatic	Core	No DM	0.15	C6
C023F1_112	3999350057_I_Grn.idat	M	77	Symptomatic	Cap	No DM	0.52	C9
C049F1_160	3999350053_E_Grn.idat	F	43	Asymptomatic	Core	DM	0.07	D1
C052F1_228	3999350053_J_Grn.idat	M	62	Asymptomatic	Core	DM	0.63	D2
C055F2_212	3999350057_A_Grn.idat	M	64	Asymptomatic	Cap	DM	0.18	D3
C057F2_71	3999350057_B_Grn.idat	M	77	Symptomatic	Core	DM	0.26	D4
C063F1_32J	3999350057_E_Grn.idat	M	61	Symptomatic	Core	DM	0.25	D6
C068F2_236	3999350053_F_Grn.idat	M	69	Asymptomatic	Cap	DM	0.27	D7
C060F1_68	3999350057_J_Grn.idat	M	85	Symptomatic	Core	DM	0.42	D5
C070F1_171	3999350057_C_Grn.idat	M	49	Asymptomatic	Cap	DM	0.19	D8
PROTOCOLS
# This section includes protocols and fields which are common to all Samples.
# Protocols which are applicable to specific Samples or specific channels should be included in additional columns of the SAMPLES section instead.
growth protocol
treatment protocol
extract protocol	RNA extracted using Qiagen's RNEasy micro kit, according to manufacturer's protocol.
label protocol	Amplification and biotinylation was performed using Ovation Pico WTA V2 kit (Nugen Technologies Inc, USA).
hyb protocol	Hybridization was varied out in random order on two Illumina Human HT12 v4.0 BeadChips (Illumina, USA) to minimise batch / chip effects.
scan protocol	Standard Illumina scanning protocol
data processing	Illumina BeadArrays were processed with the Bioconductor beadarray package (v.2.24.0) using normal exponential normalization. Probe sets were collapsed per gene based on maximum interquartile range to avoid extreme values but capture variability across all samples. Unannotated and control probe sets were excluded from further analysis.
value definition	Normalised using normal exponential normalization with the Bioconductor beadarray package (v.2.24.0).

## Sheet: Matrix normalized
ID_REF	C011F1_151	Detection Pval	C011F1_155	Detection Pval	C017F2_189	Detection Pval	C017F2_194	Detection Pval	C049F1_160	Detection Pval	C052F1_228	Detection Pval	C018F1_178	Detection Pval	C018F1_179	Detection Pval	C055F2_212	Detection Pval	C019F1_137	Detection Pval	C021F1_122	Detection Pval	C023F1_112	Detection Pval	C057F2_71	Detection Pval	C060F1_68	Detection Pval	C063F1_32J	Detection Pval	C068F2_236	Detection Pval	C024F2_165	Detection Pval	C027F2_103	Detection Pval	C034F1_79	Detection Pval	C034F1_80	Detection Pval	C070F1_171	Detection Pval	C035F1_87	Detection Pval	C040F2_220	Detection Pval	C046F1_247	Detection Pval
ILMN_1802380	7.31378	0	6.68198	0	6.80045	0	6.82523	0	6.54948	0	6.8242	0	6.40868	0	6.29591	0	6.44182	0	6.76063	0	6.58404	0	7.31615	0	7.05046	0	6.92742	0	7.31221	0	7.11453	0	6.57821	0	6.82223	0	6.68284	0	6.08782	0	5.96349	0	6.49807	0	6.99248	0	7.09134	0
ILMN_1893287	4.76312	0.135097	4.60643	0.641168	4.55142	0.85931	4.78932	0.187929	4.78677	0.126039	4.5968	0.727149	4.71069	0.34022	4.56662	0.81893	4.72516	0.228095	4.69136	0.329218	4.69359	0.33059	4.71216	0.290098	4.66261	0.417489	4.63801	0.55493	4.97743	0.0302198	4.61291	0.652231	4.6437	0.530864	4.67401	0.43232	4.60545	0.689415	5.02615	0.0814917	4.74669	0.26105	4.86372	0.0924138	5.44551	0	4.61627	0.628922
ILMN_3238331	4.99587	0.00557103	5.22504	0	4.93054	0.0275862	5.29137	0	4.86221	0.0567867	4.67657	0.392906	5.40069	0	5.15484	0.00274348	4.89266	0.0458971	4.89697	0.0507545	4.9398	0.0384088	4.85903	0.0669456	5.19779	0	4.90554	0.0338028	4.72205	0.271978	4.91216	0.12336	4.73956	0.237311	4.75001	0.218232	4.71506	0.238162	5.25198	0.0220994	5.06571	0.031768	4.82456	0.118621	5.15326	0.00136426	4.65965	0.444748
ILMN_1736104	4.75098	0.16156	4.69858	0.335188	4.66882	0.4	4.88686	0.0823045	4.68032	0.342105	4.75639	0.181446	4.89345	0.0812672	4.6698	0.441701	4.73719	0.20306	4.71511	0.266118	4.6453	0.492455	4.65242	0.464435	4.62745	0.555712	4.78028	0.169014	4.60199	0.668956	4.54266	0.889764	4.63948	0.541838	4.69958	0.343923	4.65697	0.440111	4.66378	0.535912	4.69103	0.395028	4.68939	0.355862	4.67568	0.42292	4.76685	0.177353
ILMN_1792389	4.66703	0.385794	4.74146	0.229485	4.61987	0.577931	4.83616	0.11797	4.74459	0.18144	4.7009	0.323329	4.72157	0.316804	4.74681	0.230453	4.72491	0.229485	4.72378	0.253772	4.68966	0.333333	4.62274	0.580195	4.60534	0.672779	4.7007	0.339437	4.71279	0.292582	4.5956	0.71916	4.71094	0.30727	4.77667	0.171271	4.72835	0.208914	4.88738	0.14779	4.68044	0.424033	4.72374	0.257931	4.76535	0.200546	4.6351	0.54161
ILMN_1854015	5.13706	0	5.63422	0	5.3509	0	5.63125	0	5.69802	0	4.86985	0.0818554	5.09699	0.0151515	5.87837	0	6.08057	0	5.35427	0	5.33736	0	5.46552	0	5.4552	0	5.40429	0	5.73857	0	5.64269	0.00262467	5.4067	0	5.65195	0	5.46902	0	6.14571	0	6.0511	0	5.80714	0	5.36679	0	5.36448	0
ILMN_3308818	5.21261	0	5.40917	0	4.85067	0.0675862	5.08606	0.0219479	5.06003	0	4.95834	0.0381992	4.84043	0.12259	4.75649	0.215364	4.7061	0.283727	4.87987	0.0576132	5.0015	0.0164609	4.7117	0.291492	4.69873	0.301834	5.1247	0	4.68152	0.373626	5.32752	0.023622	4.73826	0.240055	4.66835	0.444751	4.96096	0.0111421	4.7183	0.393646	5.11157	0.0207182	4.68904	0.357241	4.71694	0.306958	5.06814	0.0136426
ILMN_1740305	4.86378	0.045961	5.20547	0	4.77216	0.144828	4.95515	0.0576132	4.81299	0.098338	5.00028	0.0231924	4.95258	0.053719	4.84808	0.109739	4.68958	0.329624	4.81436	0.127572	4.85694	0.0823045	5.2398	0	5.08972	0	4.75244	0.215493	5.00076	0.0233516	4.72629	0.334646	4.82229	0.124829	4.80305	0.145028	4.79169	0.115599	4.81317	0.212707	5.02185	0.0428177	4.94136	0.0468966	4.72395	0.287858	4.70615	0.300136
ILMN_3242405	8.78029	0	8.80728	0	8.89739	0	8.5076	0	9.05511	0	9.57831	0	8.97821	0	9.3438	0	9.90574	0	9.35977	0	8.93875	0	9.04587	0	9.2385	0	8.88233	0	9.11956	0	9.22885	0	8.73028	0	9.11832	0	9.46239	0	9.2491	0	10.2249	0	9.27357	0	9.13246	0	9.41614	0
ILMN_1665168	4.60527	0.649025	4.59259	0.705146	4.58662	0.707586	4.72451	0.300412	4.56271	0.822715	4.65048	0.484311	4.6595	0.482094	4.56347	0.832647	4.49743	0.958275	4.6109	0.611797	4.56533	0.809328	4.54923	0.868898	4.5245	0.937941	4.66238	0.459155	4.56524	0.791209	4.7687	0.262467	4.61168	0.644719	4.78806	0.15884	4.53543	0.915042	4.57931	0.808011	4.84093	0.14779	4.48356	0.987586	4.68139	0.402456	4.61886	0.619372
ILMN_2375156	5.12892	0	4.71265	0.30459	5.10018	0	4.9084	0.0727023	5.25992	0	5.85093	0	5.56738	0	5.68761	0	5.46569	0	5.00445	0.0205761	5.92226	0	5.94422	0	4.76157	0.157969	4.77177	0.185915	5.3355	0	5.63379	0.00524934	4.78306	0.163237	4.67882	0.414365	5.03477	0	4.9889	0.0911602	4.76555	0.227901	4.98995	0.0344828	5.07889	0.0150068	5.48374	0
ILMN_1705423	4.99545	0.00557103	5.21296	0	4.93487	0.0262069	5.05913	0.0233196	4.9546	0.0180055	5.04173	0.0122783	5.21958	0	5.11497	0.0109739	5.38435	0	4.8032	0.138546	4.83438	0.0932785	5.07181	0.0041841	5.18006	0	5.52088	0	4.98702	0.0274725	4.61625	0.645669	4.67815	0.423868	5.34447	0	5.05652	0	5.43096	0.00138122	4.98507	0.0497238	5.0589	0.0137931	5.11758	0.00682128	5.18667	0
ILMN_1716072	4.60297	0.654596	4.62872	0.553547	4.73609	0.209655	4.64249	0.530864	4.56491	0.811634	4.60785	0.684857	4.73565	0.285124	4.6581	0.482853	4.68484	0.336579	4.73423	0.230453	4.56753	0.801097	4.62436	0.573222	4.78845	0.125529	4.62695	0.607042	4.70344	0.321429	4.61976	0.636483	4.64755	0.51989	4.57626	0.762431	4.69718	0.291086	4.82881	0.19337	4.67054	0.470994	4.859	0.0924138	4.63663	0.567531	4.72298	0.267394
ILMN_1697642	8.35431	0	7.47493	0	8.02712	0	8.26779	0	7.84716	0	8.09345	0	8.06021	0	7.92991	0	7.76381	0	8.17966	0	8.0624	0	7.93383	0	8.15527	0	8.58662	0	8.00303	0	7.55515	0	8.72773	0	8.15723	0	7.96709	0	8.34168	0	7.55706	0	7.83758	0	7.97324	0	7.66222	0
ILMN_3295558	5.38316	0	5.99949	0	5.53567	0	5.67176	0	5.41296	0	5.90694	0	6.04389	0	5.71285	0	6.08737	0	4.91321	0.0452675	6.06093	0	6.02329	0	6.1298	0	6.29331	0	5.73595	0	4.93936	0.107612	6.3023	0	5.88149	0	5.65817	0	6.3578	0	5.64152	0	5.63203	0	5.98816	0	5.21036	0
ILMN_1788184	5.01567	0.00139276	4.65978	0.445063	4.76265	0.158621	4.65696	0.482853	4.69566	0.290859	4.66795	0.418827	4.68438	0.404959	4.80003	0.170096	4.83298	0.0848401	8.63813	0	4.82657	0.102881	5.01683	0.013947	5.08642	0	5.33817	0	5.23657	0	5.75918	0	4.80809	0.137174	5.15015	0.00552486	4.85093	0.0557103	4.63733	0.604972	4.93155	0.0787293	4.74596	0.213793	4.58877	0.74352	4.71761	0.27558
ILMN_1681845	7.00323	0	7.51977	0	7.65473	0	7.42209	0	7.53476	0	7.84539	0	7.61495	0	7.37232	0	7.67806	0	7.57863	0	7.82848	0	7.3652	0	7.30792	0	7.35273	0	6.88091	0	6.85185	0	7.81092	0	7.52337	0	7.50274	0	7.05223	0	7.45082	0	7.59688	0	8.15934	0	7.70914	0
ILMN_3228430	4.59687	0.674095	4.58159	0.757997	4.62262	0.566897	4.53082	0.906722	4.64824	0.451524	4.69173	0.347885	4.69078	0.38843	4.60302	0.679012	4.65182	0.447844	4.56746	0.796982	4.65677	0.451303	4.60914	0.62622	4.50268	0.974612	4.66047	0.461972	4.52367	0.929945	4.55495	0.854331	4.65973	0.471879	4.56678	0.791436	4.52108	0.947075	4.62347	0.649171	4.66066	0.508287	4.65225	0.482759	4.63338	0.581173	4.75771	0.197817
ILMN_1746923	8.26176	0	8.46434	0	7.66484	0	7.94808	0	8.39349	0	7.86225	0	7.59177	0	8.02989	0	7.99801	0	8.34444	0	7.98708	0	7.90453	0	8.30548	0	6.99368	0	7.95613	0	8.80403	0	8.00024	0	7.74318	0	7.53571	0	8.22699	0	8.45494	0	8.33837	0	7.20633	0	8.4279	0
ILMN_1690979	4.54788	0.856546	4.7069	0.311544	4.65449	0.44	4.68233	0.408779	4.58477	0.731302	4.61922	0.626194	4.83033	0.132231	4.63452	0.573388	4.64348	0.470097	4.64405	0.496571	4.64721	0.485597	4.59739	0.663877	4.58481	0.7433	4.80459	0.122535	4.62916	0.578297	4.6063	0.67979	4.66317	0.467764	4.74234	0.233425	4.62462	0.582173	4.81678	0.211326	4.61951	0.664365	4.5747	0.787586	4.56605	0.818554	4.72992	0.255116
ILMN_1811114	6.07242	0	7.54438	0	6.76376	0	7.11585	0	5.41236	0	6.96588	0	6.98373	0	7.87435	0	7.44396	0	5.96946	0	7.30976	0	7.99679	0	7.28248	0	6.82507	0	6.72591	0	5.2365	0.0354331	7.77613	0	7.77311	0	6.16537	0	6.67492	0	6.67618	0	7.13825	0	6.6965	0	8.28468	0
ILMN_1660729	4.77962	0.104457	4.80216	0.121001	4.58304	0.715862	4.70955	0.33059	4.65131	0.437673	4.95161	0.0409277	4.56102	0.84022	4.49747	0.982167	4.61239	0.602225	5.06367	0.0109739	4.54161	0.884774	4.70095	0.327755	4.77365	0.145275	5.07036	0.0028169	4.58259	0.728022	5.49104	0.0104987	4.6854	0.397805	4.58599	0.718232	4.73684	0.193593	4.58191	0.79558	4.52767	0.944751	4.60789	0.641379	4.58006	0.773533	4.45805	0.998636
ILMN_1772314	4.62271	0.589136	4.7412	0.229485	4.60205	0.645517	4.69857	0.366255	4.67349	0.367036	4.67271	0.399727	4.63329	0.567493	4.73335	0.259259	4.62865	0.528512	4.6975	0.310014	4.56297	0.816187	4.61142	0.622036	4.63103	0.531735	4.65592	0.483099	4.60729	0.648352	4.81566	0.19685	4.78578	0.160494	4.63866	0.54558	4.57128	0.814763	4.75993	0.30663	4.65327	0.540055	4.65917	0.455172	4.62348	0.613915	4.65359	0.47749
ILMN_1791820	5.49513	0	5.77303	0	5.06514	0	4.92197	0.0685871	4.99572	0.0124654	5.07904	0.00545703	5.16414	0.00550964	5.09137	0.0164609	4.95784	0.0292072	5.28662	0	4.79197	0.144033	4.57064	0.800558	5.19424	0	5.68641	0	5.43029	0	4.73642	0.316273	5.58485	0	5.47311	0	5.0419	0	4.84404	0.180939	5.10827	0.0207182	5.07632	0.0110345	5.24025	0	4.84979	0.0873124
ILMN_2129572	9.31237	0	6.91797	0	8.34843	0	9.10967	0	7.71328	0	6.5421	0	8.26449	0	8.09583	0	7.8895	0	7.22643	0	9.0724	0	6.38823	0	8.96689	0	7.04084	0	7.19041	0	9.67746	0	8.3498	0	7.32837	0	8.87929	0	7.64387	0	7.38692	0	8.14605	0	8.5591	0	6.65207	0
ILMN_1858692	4.82618	0.0682451	4.58155	0.757997	4.72307	0.238621	4.66955	0.452675	4.59385	0.685596	4.66139	0.450205	4.64914	0.516529	4.70343	0.33882	4.80003	0.109875	4.75676	0.196159	4.65078	0.48011	4.61567	0.610879	4.56714	0.812412	4.49267	0.980282	4.63187	0.570055	4.77728	0.245407	4.59861	0.689986	4.67342	0.435083	4.59648	0.724234	4.79943	0.240331	4.76105	0.240331	4.64113	0.521379	4.77286	0.186903	4.73067	0.255116
ILMN_1705659	4.84996	0.0543175	4.61964	0.591099	4.77146	0.147586	4.64753	0.513032	4.61256	0.599723	4.63934	0.525239	4.74557	0.261708	4.62144	0.617284	4.7013	0.293463	4.70386	0.288066	4.73167	0.23594	4.84777	0.0767085	4.61603	0.605078	4.70923	0.319718	4.79996	0.134615	4.74107	0.311024	4.86647	0.0781893	4.64632	0.517956	4.6167	0.629526	4.98619	0.0911602	4.65946	0.512431	4.68627	0.361379	4.74797	0.240109	4.65111	0.48704
ILMN_3239930	4.82405	0.0682451	4.48021	0.987483	4.55809	0.837241	4.62487	0.61454	4.71595	0.232687	4.63546	0.542974	4.66331	0.475207	4.61738	0.63786	4.62651	0.539638	4.70616	0.283951	4.69112	0.333333	4.64408	0.497908	4.592	0.719323	4.62053	0.635211	4.57598	0.748626	4.86717	0.149606	4.63543	0.558299	4.6101	0.649171	4.6124	0.651811	4.73254	0.366022	4.70277	0.361878	4.69945	0.332414	4.65562	0.508868	4.65137	0.484311
ILMN_1811945	4.83231	0.0654596	4.68571	0.369958	4.72062	0.242759	4.75404	0.242798	4.84148	0.0761773	4.63651	0.538881	4.56779	0.825069	5.10491	0.0123457	4.61728	0.581363	4.7671	0.183813	4.96244	0.0274348	4.87713	0.055788	4.64313	0.488011	4.90298	0.0366197	4.79712	0.134615	4.75678	0.284777	4.82189	0.1262	4.90585	0.070442	4.69872	0.288301	4.94844	0.110497	5.10499	0.0220994	4.55173	0.873103	4.70059	0.342428	4.76486	0.185539
ILMN_1694630	4.93779	0.0181058	5.09045	0.00417246	4.94936	0.0234483	5.06862	0.0233196	4.93997	0.0207756	5.31979	0	5.36767	0	5.25459	0	5.14216	0	5.1069	0.00411523	5.15979	0	4.89766	0.0460251	4.99855	0.00705219	5.00487	0.0140845	5.00978	0.021978	5.3981	0.019685	5.1538	0	5.20969	0	4.79776	0.107242	5.16827	0.0372928	5.38435	0	5.66477	0	5.0922	0.0122783	5.28168	0
ILMN_1701042	4.76897	0.125348	4.77365	0.172462	4.81959	0.0910345	4.8083	0.156379	4.75956	0.157895	5.41201	0	4.70226	0.362259	4.69287	0.384088	4.81467	0.0987483	4.72962	0.242798	4.72419	0.259259	4.72132	0.269177	4.76321	0.155148	4.84625	0.0830986	4.6908	0.351648	4.63001	0.604987	4.70734	0.319616	4.83533	0.116022	4.66195	0.416435	4.70997	0.410221	4.99464	0.0469613	4.59919	0.689655	4.8916	0.0818554	4.61716	0.626194
ILMN_1778562	4.6392	0.490251	4.64345	0.495132	4.56188	0.82069	4.73475	0.279835	4.70254	0.263158	4.54753	0.878581	4.61334	0.644628	4.67627	0.414266	4.67556	0.375522	4.59174	0.696845	4.64119	0.506173	4.64004	0.517434	4.55606	0.851904	4.58751	0.756338	4.69621	0.340659	4.70794	0.397638	4.61381	0.636488	4.75142	0.218232	4.84953	0.0557103	4.55438	0.874309	4.59987	0.725138	4.58845	0.737931	4.721	0.294679	4.73298	0.248295
ILMN_3309184	4.7944	0.091922	4.58025	0.759388	4.89901	0.0413793	4.58669	0.743484	4.64246	0.466759	4.67861	0.381992	4.669	0.454545	4.5819	0.765432	4.68969	0.329624	4.60605	0.639232	4.70937	0.286694	4.78603	0.138075	4.63515	0.51763	4.745	0.230986	4.59079	0.700549	4.66563	0.492126	4.62529	0.60631	4.72293	0.276243	4.73613	0.193593	4.81781	0.211326	4.57064	0.819061	4.65642	0.466207	4.55549	0.859482	4.58505	0.761255
ILMN_1797055	6.35074	0	5.98784	0	6.27491	0	5.95176	0	6.09549	0	6.45144	0	6.2948	0	6.40808	0	6.55124	0	6.85462	0	6.10465	0	6.13581	0	6.5428	0	5.7271	0	5.92674	0	7.00274	0	6.36061	0	5.99987	0	5.89541	0	6.2683	0	6.62632	0	6.20891	0	6.48586	0	6.23478	0
ILMN_1674316	5.21014	0	5.08449	0.00417246	5.17559	0	5.07369	0.0219479	5.18644	0	5.48907	0	5.81906	0	4.97338	0.042524	5.12724	0	5.00061	0.0205761	5.01186	0.0164609	5.35921	0	5.52994	0	4.93815	0.0253521	4.99529	0.0247253	5.21207	0.0380577	4.85924	0.0864198	5.36301	0	5.00344	0.00139276	5.16367	0.0400552	4.99518	0.0469613	5.42185	0	5.35038	0	4.82326	0.111869
ILMN_3303979	5.39526	0	6.11114	0	5.72016	0	5.69741	0	5.66283	0	6.39569	0	6.03843	0	6.77245	0	6.23466	0	5.56896	0	6.11344	0	6.01692	0	6.17238	0	5.97033	0	6.55884	0	5.56661	0.00918635	5.42654	0	6.06873	0	5.85389	0	6.11344	0	6.02388	0	5.49055	0	5.74758	0	5.54203	0
ILMN_3240428	4.61084	0.623955	4.55498	0.827538	4.69235	0.311724	4.55681	0.834019	4.61206	0.599723	5.136	0	4.69352	0.384298	4.63298	0.57476	4.63865	0.484006	4.7205	0.259259	4.97287	0.0233196	4.59551	0.67364	4.89716	0.0338505	4.56515	0.838028	4.55868	0.811813	5.53238	0.00918635	4.58187	0.75583	4.5202	0.93232	4.54331	0.892758	4.73496	0.366022	4.68596	0.404696	4.48558	0.986207	4.7504	0.233288	4.63499	0.54161
ILMN_1718358	4.59326	0.692201	4.70752	0.310153	4.78454	0.124138	4.67925	0.41701	4.59596	0.67867	4.72894	0.241473	4.64519	0.530303	4.64873	0.51166	4.62616	0.54242	4.6054	0.641975	4.71929	0.270233	4.63357	0.538354	4.76672	0.153738	4.70472	0.326761	4.55858	0.811813	5.00004	0.0892388	4.7948	0.150892	4.70517	0.324586	4.65614	0.442897	4.66229	0.538674	4.7271	0.299724	4.61844	0.609655	4.6211	0.616644	4.89011	0.0627558
ILMN_1662772	6.19709	0	5.25784	0	5.88452	0	4.97296	0.0452675	6.31627	0	5.92892	0	5.90263	0	5.90043	0	5.18023	0	6.4304	0	6.05293	0	5.76046	0	5.84293	0	5.60476	0	6.62991	0	5.66816	0.00262467	6.56845	0	6.11198	0	5.90191	0	6.21384	0	6.96147	0	6.12941	0	4.65607	0.508868	5.96188	0
ILMN_3284127	5.22353	0	5.9491	0	5.49751	0	5.22883	0.00411523	5.06647	0	5.4025	0	5.54997	0	5.66055	0	5.61227	0	6.83862	0	5.71203	0	5.81426	0	5.35593	0	5.74731	0	5.86999	0	5.48439	0.0104987	5.10067	0.00137174	5.62839	0	5.79442	0	6.39464	0	5.41575	0	5.17363	0	4.91401	0.0613915	5.10071	0.00136426
ILMN_1713038	4.76115	0.13649	4.87466	0.0625869	4.72667	0.230345	4.64353	0.528121	4.8168	0.0941828	4.71664	0.279673	4.75884	0.22865	4.56021	0.849108	4.66832	0.397775	4.60884	0.624143	5.09587	0	4.67356	0.39749	4.63547	0.51763	4.79668	0.135211	4.6457	0.5	4.99225	0.0905512	4.68877	0.38546	4.81405	0.131215	4.72475	0.220056	4.74791	0.338398	4.67256	0.46547	4.79401	0.150345	4.70748	0.323329	4.64267	0.511596
ILMN_1670547	4.66494	0.392758	5.22793	0	4.61933	0.57931	4.59422	0.714678	4.72956	0.200831	4.52898	0.930423	4.57916	0.787879	4.51575	0.958848	4.73937	0.200278	4.79423	0.14952	4.84226	0.0891632	4.84565	0.0808926	4.71934	0.231312	4.74356	0.23662	4.87415	0.0673077	4.67082	0.48294	4.6494	0.514403	5.25701	0	4.59626	0.724234	5.58845	0	4.79683	0.191989	4.6602	0.453793	4.88641	0.0818554	4.7582	0.196453
ILMN_2342515	4.78697	0.100279	4.83377	0.093185	4.80322	0.104828	4.98232	0.0438957	4.86644	0.0567867	4.84061	0.102319	4.91848	0.0674931	4.83525	0.124829	4.89324	0.0458971	4.94308	0.0315501	4.94479	0.0342936	5.03587	0.0125523	4.99825	0.00705219	4.78477	0.156338	4.90172	0.0535714	4.78849	0.233596	4.79195	0.159122	4.96855	0.0359116	4.91467	0.0306407	6.12666	0	4.77629	0.218232	4.70693	0.308966	4.86527	0.0900409	5.77772	0
ILMN_1800425	5.97623	0	5.77739	0	6.30015	0	5.97704	0	6.39251	0	6.05966	0	6.16978	0	6.44464	0	5.80341	0	6.0341	0	5.76573	0	5.89824	0	6.01679	0	5.9868	0	5.78514	0	5.40364	0.0183727	5.56738	0	5.62591	0	6.01494	0	6.03827	0	6.0041	0	6.38371	0	6.39587	0	5.58868	0
ILMN_1728019	6.76748	0	6.96216	0	6.35488	0	5.4347	0	6.26405	0	6.71528	0	6.38513	0	6.47842	0	6.75642	0	7.01268	0	7.15299	0	6.18226	0	7.40543	0	6.34469	0	7.96059	0	8.0882	0	5.89606	0	6.27439	0	6.51372	0	5.15996	0.0414365	7.12774	0	7.12672	0	5.23893	0	6.89751	0
ILMN_1856669	4.80025	0.0835655	4.86188	0.069541	4.71232	0.262069	5.02234	0.0274348	4.66493	0.390582	4.66313	0.444748	4.72934	0.301653	4.9179	0.0672154	4.76601	0.15299	4.81006	0.133059	4.80078	0.123457	4.81817	0.107392	4.99539	0.00705219	4.88855	0.0464789	4.9094	0.0508242	4.64743	0.557743	4.67433	0.433471	4.73022	0.265193	4.6324	0.541783	4.95225	0.109116	4.96831	0.0607735	4.67686	0.390345	4.80514	0.140518	4.7021	0.309686
ILMN_1783852	9.42724	0	9.07899	0	9.79182	0	9.26583	0	10.1263	0	10.2842	0	10.0406	0	9.90574	0	9.47864	0	9.52755	0	9.94115	0	9.08427	0	9.41353	0	9.18783	0	8.76393	0	8.57627	0	9.54843	0	9.82661	0	9.76097	0	9.04793	0	9.80901	0	9.96914	0	9.94941	0	9.60244	0
ILMN_1787840	4.62187	0.590529	4.71846	0.283727	4.67621	0.373793	4.5884	0.736626	4.67958	0.347645	4.84547	0.0995907	4.75663	0.231405	4.72441	0.286694	4.73266	0.210014	4.76813	0.176955	4.60718	0.646091	4.82716	0.0990237	4.85172	0.0620592	4.77373	0.183099	4.76403	0.196429	4.83337	0.17979	4.65357	0.495199	4.5849	0.720994	4.85216	0.0557103	4.78164	0.267956	4.75192	0.255525	4.58992	0.728276	4.68852	0.379263	4.79751	0.139154
ILMN_3260070	8.39952	0	8.17814	0	9.00675	0	8.57709	0	9.03999	0	8.97674	0	9.15841	0	8.78075	0	8.52794	0	8.90897	0	8.79006	0	8.66022	0	8.65691	0	8.28779	0	8.56469	0	8.14361	0	7.92779	0	8.01079	0	9.00444	0	8.37003	0	8.6166	0	8.45438	0	9.08251	0	8.36728	0
ILMN_3310603	4.53666	0.889972	4.64415	0.493741	4.55075	0.862069	4.56621	0.8107	4.59452	0.68144	4.66943	0.414734	4.68283	0.409091	4.73	0.272977	4.64193	0.47427	4.59977	0.665295	4.60826	0.640604	4.76912	0.158996	4.59461	0.71086	4.6056	0.690141	4.57889	0.736264	4.90489	0.125984	4.51302	0.957476	4.67073	0.439227	4.65295	0.449861	4.57676	0.809392	4.56582	0.842541	4.63291	0.555862	4.56003	0.840382	4.66521	0.425648
ILMN_1721344	5.10773	0	6.57334	0	5.60476	0	6.37556	0	6.10266	0	5.52243	0	6.05377	0	6.38358	0	6.07905	0	6.30673	0	5.51338	0	6.28627	0	5.59051	0	5.23938	0	6.32363	0	6.66301	0	5.33697	0	6.36168	0	6.08598	0	7.40789	0	6.12784	0	6.43557	0	6.32886	0	6.57667	0
ILMN_1892501	6.24509	0	6.18964	0	6.62494	0	6.85369	0	6.3165	0	6.35673	0	6.57713	0	6.24203	0	6.57776	0	6.18153	0	6.67347	0	6.91094	0	7.31917	0	6.94408	0	7.56022	0	6.42361	0	6.7479	0	6.84618	0	6.2393	0	7.34961	0	6.24627	0	7.00918	0	6.17591	0	5.95026	0
ILMN_1691223	4.77485	0.110028	4.71042	0.305981	4.56376	0.811034	4.71089	0.329218	4.64704	0.455679	4.69265	0.342428	4.67932	0.42011	4.68451	0.403292	4.60757	0.618915	4.65493	0.460905	4.9077	0.048011	4.73234	0.232915	4.67367	0.375176	4.68367	0.392958	4.68486	0.366758	4.83366	0.178478	4.86459	0.079561	4.59384	0.69337	4.53484	0.916435	4.65587	0.552486	4.64303	0.575967	4.57314	0.790345	4.85489	0.102319	4.66485	0.429741
ILMN_1766219	4.72586	0.206128	5.02621	0.0139082	4.87815	0.0551724	4.8426	0.115226	4.81887	0.0914127	4.59108	0.736698	5.22437	0	5.20989	0	5.10682	0	4.95597	0.0288066	5.10108	0	4.8599	0.0655509	4.91091	0.0267983	4.9477	0.0253521	4.97175	0.0315934	4.91569	0.120735	4.89562	0.0672154	5.32329	0	5.12831	0	5.30213	0.0151934	4.78561	0.205801	5.3189	0	5.33922	0	4.72031	0.272851
ILMN_1679973	4.74273	0.171309	5.15232	0	4.92204	0.0317241	4.83136	0.124829	4.82494	0.0858726	4.88974	0.0723056	4.97208	0.046832	4.78504	0.178326	4.84551	0.0737135	4.76166	0.190672	4.8012	0.123457	5.01853	0.013947	4.87582	0.0437236	4.94149	0.0253521	4.88763	0.0604396	4.68	0.465879	4.88002	0.0713306	4.87536	0.0870166	4.86896	0.0417827	5.31594	0.0110497	4.85777	0.135359	4.98488	0.0344828	4.83022	0.121419	5.08543	0.00682128
ILMN_1701854	6.66465	0	6.21121	0	6.7359	0	6.62617	0	7.05909	0	7.30905	0	7.3555	0	7.09085	0	6.41189	0	7.45851	0	6.96361	0	6.32728	0	6.92939	0	6.63422	0	6.14665	0	6.77406	0	6.56017	0	6.94251	0	6.76182	0	7.01019	0	7.16463	0	6.8559	0	7.42984	0	6.71603	0
ILMN_1678707	7.51922	0	8.45229	0	8.07478	0	6.9989	0	7.54134	0	8.04634	0	8.1729	0	6.86943	0	7.10424	0	7.56116	0	7.89762	0	8.21938	0	7.20441	0	8.09655	0	7.69911	0	7.46947	0	5.52983	0	7.79725	0	7.74213	0	8.50991	0	7.82557	0	6.92255	0	8.11564	0	7.42432	0
ILMN_2276504	5.60382	0	4.99786	0.0180807	5.01042	0.0137931	5.09871	0.0219479	5.17059	0	5.1337	0	5.58777	0	4.69177	0.386831	4.91631	0.038943	5.24052	0	4.82992	0.100137	4.95706	0.027894	4.97063	0.00987306	4.89556	0.0422535	4.87565	0.0645604	5.36264	0.0209974	5.76278	0	4.54697	0.850829	4.75198	0.172702	5.16899	0.0372928	5.61919	0	5.06294	0.0110345	4.7339	0.270123	4.77447	0.167804
ILMN_1778226	4.96527	0.0139276	5.05439	0.00834492	5.16142	0	5.17201	0.00960219	5.10602	0	4.87443	0.0804911	5.09779	0.0151515	5.14104	0.00411523	4.92723	0.0347705	4.98601	0.0219479	4.79617	0.133059	5.03814	0.0125523	4.77784	0.142454	5.03553	0.00985915	5.29913	0	5.08746	0.0682415	5.31082	0	4.93993	0.0524862	5.40907	0	5.00818	0.0842541	5.33799	0	5.24166	0	5.42446	0	4.7003	0.312415
ILMN_1669674	7.48908	0	7.3861	0	8.13565	0	7.37048	0	7.97148	0	8.06316	0	7.70513	0	7.96553	0	7.98891	0	8.5999	0	8.43208	0	7.83827	0	7.84606	0	7.22337	0	7.83205	0	7.65445	0	8.33718	0	8.39349	0	7.7707	0	7.45402	0	6.57958	0	7.66183	0	7.73339	0	8.47482	0
ILMN_1678052	5.08449	0	6.52736	0	6.59891	0	6.92225	0	7.07493	0	6.65684	0	6.85917	0	6.68839	0	6.09741	0	6.64846	0	5.87685	0	6.67426	0	6.56669	0	6.48102	0	5.93111	0	6.58593	0	5.68794	0	6.62287	0	6.35211	0	6.45857	0	5.20723	0.00966851	6.54898	0	7.48708	0	6.67516	0
ILMN_1762305	4.9841	0.00696379	5.00386	0.0166898	5.33892	0	4.81299	0.150892	5.31572	0	5.24723	0	5.55029	0	5.09105	0.0164609	5.10749	0	5.2312	0	5.09333	0	4.99169	0.0223152	4.96554	0.0126939	5.11147	0	5.32695	0	4.70119	0.413386	4.98953	0.0288066	4.93176	0.0552486	4.94501	0.0194986	5.41528	0.00276243	5.54759	0	5.01767	0.0248276	5.41176	0	4.90245	0.0559345
ILMN_2045576	4.5982	0.667131	4.61412	0.611961	4.63759	0.502069	4.78036	0.203018	4.65531	0.421053	4.60323	0.702592	4.50685	0.964187	4.6321	0.576132	4.67135	0.38943	4.67449	0.386831	4.9499	0.0329218	4.66995	0.415621	4.66831	0.396333	4.58616	0.76338	4.74229	0.239011	4.74501	0.301837	4.57775	0.777778	4.63384	0.558011	4.8088	0.0961003	4.59575	0.743094	4.60288	0.712707	4.5925	0.718621	4.72428	0.287858	4.70798	0.297408
ILMN_1682812	4.9853	0.00696379	4.82928	0.0987483	5.02762	0.00965517	4.62206	0.620027	5.00187	0.00831025	5.27395	0	5.58472	0	4.93782	0.0603567	4.69414	0.314325	4.89275	0.0521262	4.98393	0.0178326	4.62931	0.555091	5.38745	0	5.00935	0.0140845	4.8368	0.101648	6.59966	0	4.54555	0.883402	5.88328	0	5.2675	0	4.70029	0.439227	4.71825	0.319061	4.99666	0.0317241	4.6731	0.431105	4.67282	0.406548
ILMN_1777811	7.08003	0	6.51199	0	6.43071	0	6.92573	0	6.41701	0	6.62494	0	6.53745	0	6.52251	0	7.2291	0	6.78296	0	6.62016	0	6.81413	0	6.40908	0	6.99951	0	6.93417	0	6.68536	0	6.98929	0	6.80326	0	6.89545	0	5.24131	0.0262431	5.94482	0	7.09055	0	6.80079	0	7.07391	0
ILMN_1667052	5.2697	0	5.73349	0	5.13491	0	5.27471	0	4.83587	0.0775623	5.07105	0.00682128	5.3998	0	5.30381	0	5.03357	0.0069541	5.24966	0	5.81008	0	5.37176	0	4.89461	0.0338505	5.08898	0	5.24568	0	5.00524	0.0853018	5.01817	0.0192044	5.10018	0.0124309	5.16292	0	4.57783	0.808011	5.89261	0	5.0291	0.0206897	5.19365	0	4.94936	0.0368349
ILMN_3187862	4.64284	0.470752	4.6774	0.392211	4.60034	0.652414	4.69688	0.373114	4.77216	0.142659	4.71504	0.283765	4.64469	0.53168	4.60116	0.684499	4.8172	0.0973574	4.65794	0.444444	4.59936	0.676269	4.75956	0.177127	4.67525	0.369535	4.61297	0.670423	4.62368	0.600275	5.12092	0.0616798	4.6527	0.499314	4.62899	0.58011	4.54729	0.883008	4.73798	0.361878	4.87947	0.116022	4.65875	0.45931	4.7762	0.18281	4.67251	0.406548
ILMN_1663447	5.55468	0	5.90633	0	5.27939	0	5.00457	0.0342936	5.01485	0.00415512	5.34937	0	6.06344	0	5.20755	0	4.7496	0.176634	5.56185	0	4.94682	0.0329218	5.17026	0	5.02457	0.00282087	4.85681	0.0732394	4.86714	0.0741758	4.90516	0.125984	4.6944	0.366255	5.34863	0	5.44973	0	5.16861	0.0372928	5.06267	0.031768	5.7015	0	5.53775	0	6.27615	0
ILMN_2187002	4.56034	0.821727	4.63228	0.536857	4.63873	0.50069	4.63889	0.547325	4.62417	0.541551	4.60582	0.694407	4.69143	0.387052	4.82271	0.133059	4.6521	0.446453	4.79416	0.14952	4.55886	0.836763	4.63912	0.523013	4.6564	0.441467	4.53005	0.926761	4.65386	0.478022	4.63096	0.603675	4.52733	0.932785	4.67918	0.414365	4.56211	0.848189	4.56788	0.845304	4.57915	0.802486	4.50164	0.976552	4.55259	0.873124	4.52821	0.908595
ILMN_2343563	5.4735	0	6.81857	0	6.53149	0	5.98798	0	6.51671	0	5.72801	0	7.17911	0	6.5898	0	5.76207	0	5.90109	0	5.66035	0	6.24521	0	5.78928	0	5.73406	0	6.10565	0	5.55908	0.00918635	4.5796	0.770919	5.35712	0	6.0754	0	4.76227	0.305249	4.70183	0.364641	6.03494	0	6.25851	0	6.26237	0
ILMN_1790014	4.85837	0.0487465	4.94844	0.0347705	5.11187	0	5.24795	0	5.40117	0	5.67096	0	5.39019	0	5.4047	0	4.8906	0.0472879	5.26148	0	5.36745	0	4.84082	0.0864714	5.35702	0	5.44149	0	4.925	0.0480769	4.74664	0.2979	4.89922	0.0658436	5.45528	0	5.81308	0	6.0704	0	5.26093	0	5.1059	0.00551724	5.33134	0	5.03097	0.0177353
ILMN_1775441	7.85086	0	7.18449	0	6.4995	0	7.58427	0	6.95252	0	6.70916	0	5.49606	0	6.92855	0	7.64349	0	7.41297	0	6.96287	0	8.27883	0	7.0422	0	7.82301	0	6.75642	0	7.0649	0	8.7966	0	5.28193	0	6.42028	0	4.73135	0.368785	7.54379	0	5.72048	0	5.241	0	6.83004	0
ILMN_1758529	4.75746	0.142061	4.6711	0.408901	4.79339	0.12	4.80955	0.153635	4.94748	0.0193906	4.7435	0.212824	4.66482	0.469697	4.78849	0.174211	4.80628	0.107093	4.75888	0.193416	4.68679	0.345679	4.82172	0.104603	4.74365	0.196051	4.78189	0.164789	4.78996	0.144231	5.50397	0.00918635	4.80936	0.137174	4.74776	0.220994	4.70765	0.261838	4.78118	0.269337	4.67342	0.461326	5.07821	0.0110345	4.84173	0.110505	4.94185	0.0381992
ILMN_3243084	8.43732	0	8.30324	0	8.49511	0	8.63294	0	8.64453	0	8.53379	0	8.53984	0	8.74932	0	8.47581	0	8.58143	0	8.16058	0	8.42327	0	8.42278	0	8.34209	0	8.393	0	8.315	0	8.50191	0	8.58526	0	8.56513	0	8.5493	0	8.5808	0	8.82148	0	8.40278	0	8.35783	0
ILMN_1715616	4.77178	0.115599	4.70459	0.315716	5.34069	0	4.961	0.0548697	5.28248	0	5.0659	0.00818554	5.18393	0.00275482	4.89093	0.079561	4.79948	0.111266	5.31968	0	4.8074	0.11797	4.85895	0.0669456	4.6695	0.389281	4.73712	0.246479	4.82357	0.118132	5.12317	0.0616798	4.72638	0.260631	4.8288	0.121547	5.09039	0	4.60982	0.703039	5.54245	0	5.13172	0.00275862	5.11541	0.00818554	4.99954	0.0231924
ILMN_1759175	6.80449	0	7.71847	0	6.799	0	6.66946	0	7.27217	0	7.26594	0	7.13204	0	6.83485	0	6.46456	0	6.29129	0	6.26365	0	6.23591	0	6.63201	0	5.25664	0	5.42422	0	5.28141	0.0262467	5.12959	0	6.02071	0	6.94882	0	7.0694	0	5.61011	0	5.89715	0	5.03663	0.0272851	7.56547	0
ILMN_2202481	6.62553	0	6.22389	0	6.89584	0	6.84707	0	6.97868	0	6.89983	0	7.15985	0	7.23546	0	7.01251	0	6.54296	0	6.85329	0	6.47537	0	7.21822	0	6.47497	0	7.31645	0	7.15831	0	6.79115	0	7.07473	0	6.94012	0	6.33097	0	6.80611	0	7.20412	0	7.35991	0	6.60065	0
ILMN_1797056	4.54888	0.85376	4.59536	0.691238	4.69889	0.293793	4.80091	0.170096	4.69773	0.283934	4.81315	0.121419	4.73675	0.285124	4.67908	0.414266	4.61851	0.578581	4.76929	0.175583	4.59005	0.718793	4.69627	0.337517	4.75148	0.181946	4.64559	0.526761	4.7309	0.255495	4.71293	0.391076	4.60605	0.665295	4.75719	0.205801	4.70756	0.261838	4.7756	0.279006	4.65866	0.515193	4.64591	0.510345	4.93993	0.053206	4.67722	0.396999
ILMN_1687035	5.36816	0	6.48522	0	5.16623	0	4.82271	0.134431	5.00478	0.00831025	5.096	0.00136426	4.99002	0.0399449	5.55978	0	4.83857	0.0792768	4.89859	0.0493827	5.49544	0	5.19699	0	4.7348	0.208745	4.90887	0.0323944	5.31521	0	4.90182	0.128609	5.07723	0.00685871	5.07688	0.0138122	5.02789	0	4.8459	0.179558	4.87673	0.117403	5.87805	0	4.96504	0.0436562	5.38491	0
ILMN_3287488	4.7218	0.21727	4.67638	0.393602	4.69616	0.303448	4.81545	0.145405	4.62446	0.541551	4.74082	0.215553	4.61065	0.65978	4.7966	0.171468	4.60433	0.625869	4.54913	0.861454	4.76214	0.182442	4.63152	0.548117	4.61641	0.603667	4.6013	0.705634	4.65319	0.478022	4.71425	0.388451	4.52145	0.942387	4.66917	0.440608	4.63245	0.54039	4.7024	0.43232	4.65437	0.535912	4.60191	0.674483	4.62343	0.613915	4.79692	0.139154
ILMN_2383638	4.63722	0.497214	4.47527	0.990264	4.5169	0.948966	4.46619	0.993141	4.59788	0.67036	4.66087	0.451569	4.57028	0.815427	4.46296	0.998628	4.60216	0.641168	4.48867	0.975309	4.65614	0.454047	4.55107	0.859135	4.54457	0.884344	4.5072	0.961972	4.5205	0.938187	4.55466	0.855643	4.66704	0.45679	4.63264	0.563536	4.58213	0.78273	4.70955	0.410221	4.53134	0.936464	4.59887	0.691034	4.49714	0.974079	4.52942	0.905866
ILMN_1801184	5.04835	0	4.85356	0.0764951	5.12938	0	4.85371	0.108368	5.80776	0	4.97959	0.0300136	5.2255	0	4.65866	0.481481	5.30658	0	6.75115	0	5.05249	0.00411523	5.12178	0	5.12538	0	5.00339	0.0140845	4.78881	0.144231	5.9512	0	5.01297	0.0205761	5.08786	0.0124309	4.91196	0.0306407	4.86863	0.15884	5.2359	0.00414365	5.23461	0	4.80161	0.144611	6.64152	0
ILMN_1698995	4.61719	0.601671	4.63975	0.503477	4.66534	0.412414	4.70536	0.348422	4.76115	0.157895	4.69641	0.335607	4.72275	0.31405	4.52161	0.951989	4.62344	0.55911	4.595	0.684499	4.67893	0.374486	4.53802	0.895397	4.52972	0.929478	4.66832	0.43662	4.56581	0.788462	4.63443	0.587927	4.76673	0.183813	4.61737	0.629834	4.63485	0.523677	5.01501	0.0828729	4.83314	0.151934	4.83844	0.107586	4.58043	0.772169	4.51948	0.930423
ILMN_1695858	4.84159	0.0612813	4.60229	0.657858	4.8296	0.0827586	4.95182	0.0589849	4.94226	0.0207756	4.64841	0.492497	4.80177	0.161157	4.88782	0.079561	4.60193	0.641168	4.87122	0.0631001	4.83488	0.0932785	4.87456	0.055788	4.84896	0.0662906	4.70276	0.333803	4.97238	0.0315934	4.8658	0.150919	4.99215	0.0288066	4.69882	0.349448	4.67197	0.373259	5.48724	0	4.9923	0.0483425	4.75223	0.198621	4.62961	0.597544	4.65768	0.455662
ILMN_1680614	4.79485	0.091922	4.73959	0.232267	4.71668	0.253793	4.6545	0.48834	4.64617	0.459834	4.93465	0.0518417	4.62924	0.585399	4.74425	0.233196	4.69456	0.314325	4.55635	0.836763	4.85586	0.0836763	4.60375	0.641562	4.71786	0.232722	4.72189	0.28169	5.04019	0.0151099	4.72955	0.328084	4.63492	0.563786	4.73044	0.265193	4.63799	0.502786	4.82749	0.197514	5.0282	0.0414365	4.9905	0.0344828	4.87358	0.0832196	4.72393	0.26603
ILMN_1658108	4.90168	0.0278552	4.80811	0.115438	4.74638	0.184828	5.09071	0.0219479	4.88223	0.0498615	4.82846	0.113233	4.91923	0.0674931	4.76957	0.198903	4.9942	0.0194715	4.7839	0.161866	4.81204	0.112483	4.84054	0.0864714	4.69787	0.304654	4.72275	0.278873	4.76919	0.186813	4.85317	0.154856	5.23893	0	5.53044	0	4.6547	0.445682	4.81202	0.214088	4.84194	0.14779	4.73215	0.241379	4.97218	0.042292	4.7641	0.186903
ILMN_1709153	5.27054	0	5.30873	0	5.0889	0	5.16524	0.00960219	4.81482	0.0941828	4.81962	0.114598	4.86061	0.104683	4.88316	0.0864198	5.17482	0	5.27695	0	4.98899	0.0178326	5.10848	0	5.12395	0	5.21589	0	5.19055	0	5.12872	0.0590551	5.38689	0	5.06904	0.0138122	4.91923	0.0306407	5.22299	0.0303867	5.32514	0	4.76791	0.18069	5.04287	0.0259209	5.73159	0
ILMN_3234884	6.95993	0	6.7467	0	6.75963	0	6.60267	0	6.72812	0	6.43134	0	6.71763	0	6.85545	0	6.3519	0	6.6051	0	6.25746	0	6.67799	0	6.93417	0	6.71303	0	6.13111	0	6.83936	0	5.55856	0	7.26017	0	7.05073	0	6.09741	0	7.06724	0	6.52959	0	6.5051	0	6.94408	0
ILMN_3240564	4.53903	0.887187	4.52998	0.909597	4.70972	0.264828	4.55214	0.854595	4.68781	0.319945	4.68933	0.356071	4.60868	0.669421	4.52979	0.935528	4.60596	0.624478	4.61721	0.592593	4.69174	0.33059	4.79943	0.125523	4.68095	0.344147	4.58407	0.774648	4.52724	0.917582	4.78501	0.23622	4.56725	0.816187	4.63096	0.575967	4.73724	0.193593	4.65059	0.574586	4.58452	0.783149	4.74885	0.205517	4.59011	0.736698	4.69592	0.328786
ILMN_1687440	8.34209	0	8.92975	0	8.34332	0	9.47486	0	7.78769	0	8.44988	0	9.08743	0	8.62477	0	8.07256	0	8.48017	0	8.29888	0	8.51386	0	8.89093	0	7.62758	0	8.20982	0	9.31488	0	8.62984	0	8.91345	0	8.02989	0	7.62401	0	8.16767	0	8.04318	0	9.34599	0	8.69026	0
ILMN_1791534	6.95186	0	4.6197	0.591099	7.70942	0	8.37407	0	4.55129	0.851801	6.73746	0	7.00704	0	7.78323	0	9.07584	0	4.53244	0.909465	6.95723	0	4.67529	0.393305	9.07702	0	4.61286	0.671831	7.19151	0	4.56026	0.829396	4.56623	0.821674	7.43666	0	7.11039	0	4.66966	0.520718	7.84095	0	4.63034	0.562759	8.54674	0	8.24538	0
ILMN_1802450	4.82456	0.0682451	5.27054	0	5.07418	0	4.74661	0.262003	5.04166	0	5.52722	0	5.14028	0.00964187	4.9144	0.0713306	5.11882	0	5.50774	0	5.41752	0	5.31324	0	5.29967	0	4.8922	0.0422535	5.01114	0.0206044	5.84606	0	4.89482	0.0672154	4.7791	0.168508	4.8329	0.0696379	5.89386	0	5.63422	0	5.08178	0.00965517	4.81635	0.132333	5.21805	0
ILMN_1661264	10.2556	0	9.84673	0	10.125	0	10.0074	0	9.53548	0	10.0716	0	9.95393	0	9.89618	0	10.1891	0	9.93028	0	9.80196	0	10.0667	0	10.2168	0	10.2823	0	10.1943	0	10.2863	0	10.1823	0	10.1156	0	10.0752	0	10.5045	0	10.1329	0	9.59425	0	10.4564	0	9.80312	0
ILMN_1760441	5.42331	0	6.1335	0	6.44692	0	6.53301	0	6.40826	0	6.29624	0	6.48349	0	5.81038	0	6.00836	0	5.60794	0	6.7199	0	6.48386	0	5.77904	0	5.79422	0	6.31805	0	6.16796	0	5.14161	0	6.14852	0	6.49341	0	5.62051	0	6.01541	0	6.58314	0	6.7859	0	5.90674	0
ILMN_1691173	5.01214	0.00278552	4.87717	0.0598053	5.06417	0	4.99185	0.0411523	4.78555	0.128809	4.64925	0.488404	4.79103	0.180441	4.8677	0.0987654	5.03726	0.00556328	4.64297	0.499314	4.96574	0.0274348	4.74358	0.2106	4.87981	0.0409027	5.01791	0.0112676	4.89995	0.0535714	4.90168	0.128609	5.26857	0	5.1174	0.00828729	5.05497	0	4.80625	0.222376	4.94004	0.0718232	4.82836	0.118621	5.18953	0	5.20259	0
ILMN_2160160	5.30861	0	5.42299	0	5.05379	0.00413793	5.53633	0	5.22497	0	5.68259	0	5.38119	0	5.35823	0	6.51586	0	5.29606	0	5.24446	0	5.01391	0.0153417	5.33922	0	5.17236	0	4.95062	0.0370879	6.06003	0	5.39468	0	5.35702	0	5.82842	0	6.36215	0	5.43959	0	5.91885	0	5.63111	0	5.33063	0
ILMN_1801040	10.1053	0	10.1156	0	9.44913	0	8.79216	0	9.66519	0	9.2599	0	9.23664	0	9.41614	0	9.64874	0	10.1861	0	10.1854	0	9.45362	0	9.70767	0	8.7604	0	9.54031	0	9.67527	0	9.68816	0	9.22885	0	9.14494	0	9.38656	0	9.74762	0	9.29225	0	8.5266	0	9.75717	0
ILMN_2184262	5.43118	0	6.40465	0	6.50578	0	6.3753	0	6.66513	0	8.14213	0	7.01733	0	6.86367	0	5.97591	0	6.89237	0	5.93444	0	6.39555	0	5.78204	0	5.88133	0	5.99387	0	6.80881	0	6.27635	0	6.9032	0	6.37798	0	4.9063	0.128453	4.85888	0.135359	6.23019	0	6.68936	0	8.41436	0
ILMN_1756578	4.6721	0.369081	4.74125	0.229485	4.60124	0.648276	4.61264	0.657064	4.64847	0.450139	4.79656	0.130969	5.13248	0.00964187	4.7009	0.345679	4.70231	0.292072	4.58931	0.706447	4.73001	0.241427	4.76991	0.158996	4.88723	0.0352609	4.60101	0.705634	4.58059	0.732143	4.66942	0.485564	4.76398	0.1893	4.64174	0.537293	4.54946	0.881616	5.08571	0.0621547	4.82159	0.164365	4.83268	0.113103	4.69409	0.358799	4.6477	0.495225
ILMN_1782295	4.71888	0.227019	4.70801	0.310153	4.94949	0.0234483	4.64442	0.522634	4.7333	0.198061	4.68647	0.358799	4.96344	0.0495868	4.79043	0.174211	4.64401	0.467316	4.68845	0.33882	4.90262	0.0507545	4.80493	0.125523	4.79965	0.117066	5.00202	0.0140845	4.854	0.0837912	5.60307	0.00787402	5.19582	0	4.63905	0.544199	4.80272	0.101671	4.92992	0.117403	4.69513	0.385359	4.6839	0.369655	4.6581	0.496589	4.96521	0.0313779
ILMN_2096743	6.95672	0	7.2291	0	7.48424	0	7.26455	0	7.17091	0	7.59953	0	7.9169	0	7.81132	0	7.03828	0	7.59931	0	7.5101	0	7.79577	0	7.59434	0	7.67201	0	7.02678	0	6.48349	0	6.25935	0	8.00623	0	7.51074	0	7.20538	0	7.55795	0	7.3582	0	7.48293	0	7.12221	0
ILMN_1683447	10.1613	0	10.4344	0	10.4947	0	10.3406	0	10.4528	0	10.1272	0	10.6675	0	10.2097	0	10.6661	0	10.5071	0	10.2645	0	10.9209	0	10.5045	0	10.6856	0	10.4766	0	10.4698	0	10.3391	0	10.3557	0	10.6032	0	10.1387	0	10.6075	0	10.2658	0	10.4685	0	10.5113	0
ILMN_1864370	5.26762	0	4.85376	0.0764951	5.4719	0	5.01092	0.0301783	5.65348	0	4.81601	0.11869	5.85197	0	4.8278	0.128944	5.71746	0	4.88835	0.0534979	5.70082	0	5.17121	0	5.49417	0	6.02917	0	5.66563	0	4.92789	0.116798	4.8357	0.109739	5.20164	0.00138122	5.30751	0	6.1777	0	6.54766	0	5.7874	0	5.52373	0	5.48657	0
ILMN_3245578	8.4148	0	8.02712	0	8.71337	0	8.17046	0	8.39517	0	8.54674	0	8.4364	0	8.31203	0	8.46247	0	8.45267	0	8.09096	0	8.36257	0	8.3257	0	8.61746	0	8.17511	0	8.7649	0	8.26375	0	8.12511	0	8.61442	0	7.66349	0	8.24898	0	8.19548	0	8.30377	0	8.35123	0
ILMN_1684200	4.6113	0.623955	4.64156	0.502086	4.78795	0.122759	4.66369	0.462277	4.63316	0.50277	4.59548	0.728513	4.60776	0.673554	4.66946	0.444444	4.68007	0.354659	4.66565	0.419753	4.58001	0.757202	4.57	0.801953	4.48988	0.983075	4.79605	0.13662	4.61798	0.618132	4.70339	0.408136	4.74281	0.224966	4.58903	0.707182	4.60155	0.708914	4.61044	0.701657	4.55055	0.892265	4.67383	0.398621	5.12872	0.00545703	4.6113	0.645293
ILMN_1687857	5.08759	0	4.85865	0.0723227	5.26701	0	4.88815	0.0823045	5.15658	0	5.61321	0	5.17943	0.00275482	5.04773	0.0274348	4.92356	0.0375522	4.98953	0.0219479	5.17573	0	5.10274	0	4.99996	0.00705219	5.21245	0	5.04786	0.0151099	5.57056	0.00918635	5.1361	0	4.94008	0.0524862	5.30359	0	5.73928	0	4.85312	0.139503	5.1207	0.00413793	5.27031	0	4.61923	0.619372
ILMN_2143148	9.20675	0	9.14915	0	9.1031	0	9.14494	0	9.18511	0	9.18343	0	8.83486	0	8.74555	0	8.85874	0	9.12846	0	9.09235	0	9.11092	0	9.06486	0	8.76603	0	9.35259	0	9.16779	0	9.34662	0	9.10363	0	9.29363	0	8.72608	0	9.37893	0	9.22819	0	9.05974	0	9.03442	0
ILMN_1753404	5.35604	0	5.55468	0	5.08871	0	5.81682	0	4.82262	0.0886427	5.24197	0	5.94314	0	5.90263	0	4.91851	0.038943	5.02694	0.0150892	4.8669	0.0768176	5.38458	0	5.62112	0	5.59125	0	5.71534	0	6.0569	0	4.75353	0.208505	5.03978	0.0207182	5.20491	0	4.78107	0.270718	4.79966	0.190608	4.78883	0.154483	4.72775	0.281037	5.59078	0
ILMN_2170209	4.64391	0.467967	4.73178	0.250348	4.63752	0.502069	4.61784	0.633745	4.68937	0.313019	4.84014	0.102319	4.76285	0.22314	4.654	0.495199	4.72238	0.239221	4.6608	0.434842	4.72135	0.26749	4.70981	0.295676	4.62098	0.585331	4.71516	0.304225	4.7232	0.267857	4.58508	0.748031	4.63698	0.55144	4.59743	0.680939	4.79914	0.107242	5.11638	0.0552486	4.80889	0.175414	4.71355	0.282759	4.76039	0.206003	4.70835	0.297408
ILMN_1732781	4.70234	0.275766	4.61773	0.595271	4.68303	0.348966	4.59311	0.721536	4.56474	0.813019	4.85002	0.0968622	4.96521	0.0495868	4.71882	0.29904	4.66195	0.422809	4.65737	0.44856	4.86031	0.0809328	4.65578	0.447699	4.72321	0.222849	4.69558	0.353521	4.80906	0.126374	5.21756	0.0380577	4.70429	0.33059	4.68983	0.370166	4.62856	0.559889	4.71416	0.404696	4.58171	0.79558	4.7911	0.150345	4.84595	0.107776	4.9332	0.042292
ILMN_1784685	5.12762	0	5.34886	0	4.82089	0.0896552	5.32551	0	4.89318	0.0470914	5.37822	0	5.30368	0	5.6256	0	5.09716	0	5.08814	0.00685871	5.07763	0	5.02128	0.013947	4.84386	0.0662906	5.52057	0	5.24072	0	4.82397	0.188976	4.83522	0.111111	5.10622	0.0124309	5.41992	0	7.18397	0	5.69589	0	5.17065	0	5.23145	0	4.73865	0.237381
ILMN_1753196	7.08105	0	7.37594	0	7.97642	0	7.96517	0	8.46669	0	8.12324	0	7.9936	0	8.03926	0	7.411	0	8.29302	0	7.34609	0	7.3268	0	7.8145	0	7.45466	0	7.17091	0	7.24435	0	7.66979	0	7.47002	0	8.44988	0	8.1195	0	7.91963	0	7.72637	0	7.94508	0	7.71246	0
ILMN_1683520	4.67505	0.360724	4.61832	0.59249	4.67322	0.38069	4.61713	0.635117	4.65367	0.427978	4.60562	0.694407	4.64157	0.541322	4.70611	0.333333	4.5438	0.883171	4.62797	0.55144	4.45111	0.997257	4.55251	0.857741	4.58352	0.747532	4.64336	0.530986	4.69451	0.342033	4.79914	0.223097	4.64567	0.526749	4.79293	0.156077	4.73426	0.194986	4.73536	0.366022	4.65253	0.541436	4.54628	0.886897	4.55587	0.859482	4.64709	0.496589
ILMN_1659378	4.8525	0.0543175	4.70593	0.312935	4.73137	0.215172	4.69152	0.388203	4.70348	0.263158	4.69368	0.342428	4.69302	0.384298	4.84748	0.109739	4.70077	0.297636	4.63095	0.539095	4.65351	0.463649	4.62989	0.553696	4.7503	0.181946	4.60387	0.695775	4.71789	0.277473	4.67075	0.48294	4.76064	0.197531	4.64035	0.541436	4.59689	0.722841	4.62422	0.64779	4.77409	0.220994	4.67593	0.393103	4.70815	0.319236	4.67684	0.396999
ILMN_1684847	4.74176	0.171309	4.6283	0.556328	4.6977	0.29931	4.74896	0.256516	4.70958	0.246537	4.95017	0.0409277	4.64531	0.530303	4.65814	0.481481	4.69632	0.311544	4.64414	0.496571	4.6975	0.316872	4.86484	0.0599721	4.75569	0.169252	4.91018	0.0309859	4.79624	0.137363	5.01587	0.0826772	4.67605	0.426612	4.66051	0.473757	4.76128	0.162953	4.6014	0.733425	4.97196	0.0593923	4.8691	0.0868966	4.68228	0.396999	4.81801	0.11869
ILMN_1700144	8.93042	0	6.23052	0	5.8532	0	6.32061	0	4.84801	0.0706371	5.69787	0	4.93317	0.0619835	5.97155	0	6.98173	0	8.02377	0	6.00803	0	7.04109	0	7.50562	0	8.21771	0	7.16901	0	8.42327	0	8.7395	0	5.76794	0	5.76001	0	5.05013	0.0732044	5.18424	0.0138122	5.54316	0	6.30852	0	6.45294	0
ILMN_1744534	6.88011	0	7.13683	0	6.88161	0	7.01118	0	7.18682	0	7.06895	0	7.08873	0	7.09375	0	7.05727	0	7.04346	0	6.54137	0	7.24974	0	6.8312	0	6.39385	0	6.93748	0	7.28866	0	7.26887	0	7.44768	0	6.6637	0	6.88218	0	7.13705	0	6.66946	0	7.37153	0	6.78276	0
ILMN_1753026	4.65812	0.416435	4.59431	0.692629	4.74843	0.18069	4.81577	0.145405	4.7676	0.149584	4.65282	0.473397	4.61975	0.610193	4.75378	0.219479	4.81898	0.0973574	4.70136	0.296296	4.6446	0.496571	4.61365	0.615063	4.76907	0.150917	4.82422	0.102817	4.88472	0.0604396	4.65026	0.53937	4.63261	0.57476	4.81324	0.131215	4.55883	0.856546	4.83446	0.187845	4.71421	0.331492	4.6663	0.426207	4.8797	0.0832196	4.8088	0.124147
ILMN_1679177	6.17335	0	6.36848	0	7.20779	0	6.82207	0	6.94964	0	7.04024	0	7.36997	0	7.23891	0	6.69805	0	7.35117	0	7.22449	0	7.00573	0	7.08676	0	6.61286	0	6.75481	0	7.33497	0	6.95167	0	7.43236	0	7.32789	0	8.43807	0	6.52322	0	6.82582	0	7.4984	0	6.85639	0
ILMN_3208715	10.3103	0	9.96585	0	11.0415	0	9.86996	0	11.0748	0	11.1621	0	11.0073	0	10.4958	0	10.1708	0	10.6393	0	11.0036	0	10.2885	0	10.4604	0	10.0426	0	9.68724	0	8.61154	0	9.86376	0	9.96114	0	10.826	0	9.93028	0	10.034	0	10.5419	0	10.9004	0	9.99441	0
ILMN_3233132	12.7213	0	12.8527	0	12.5575	0	12.688	0	12.749	0	12.5189	0	12.5098	0	12.6145	0	12.8033	0	12.8167	0	12.5698	0	12.6062	0	12.7048	0	12.5924	0	12.9308	0	12.6216	0	12.713	0	12.7579	0	12.6738	0	12.766	0	12.749	0	12.766	0	12.7579	0	12.8527	0
ILMN_1720041	4.93494	0.0181058	4.7591	0.193324	5.08332	0	4.75967	0.234568	4.886	0.0498615	4.6567	0.463847	5.24516	0	4.89453	0.0781893	5.01878	0.0111266	5.09502	0.00548697	4.96942	0.0246914	4.76371	0.170153	4.9148	0.0267983	4.77279	0.185915	4.73353	0.252747	5.1586	0.0498688	4.93941	0.0493827	4.7522	0.216851	5.08689	0	4.54891	0.889503	5.36079	0	4.8008	0.143448	4.83103	0.121419	4.76752	0.175989
ILMN_3227255	4.76019	0.137883	4.68736	0.364395	4.67453	0.377931	4.75024	0.252401	4.74617	0.180055	4.76802	0.166439	4.72242	0.315427	4.69367	0.375857	4.61973	0.573018	4.81346	0.128944	4.90595	0.0507545	4.60868	0.627615	4.71132	0.25811	4.62891	0.595775	4.70742	0.313187	5.07074	0.0721785	4.97895	0.0301783	5.08566	0.0124309	4.69407	0.296657	4.77333	0.283149	4.75805	0.243094	4.70081	0.328276	4.65309	0.517053	4.66531	0.425648
ILMN_3230880	5.04864	0	5.53867	0	4.72543	0.231724	5.08068	0.0219479	4.9459	0.0193906	4.93111	0.058663	4.84049	0.12259	4.84179	0.11797	5.15658	0	5.06904	0.0109739	4.80264	0.123457	5.05965	0.0069735	5.12913	0	5.52141	0	5.82674	0	5.57169	0.00918635	4.98942	0.0288066	4.91307	0.0635359	4.78264	0.129526	5.4125	0.00276243	4.89607	0.0994475	5.30081	0	4.87381	0.0832196	5.00582	0.0218281
ILMN_3243744	8.20652	0	8.62887	0	7.96631	0	8.46818	0	8.00403	0	8.42411	0	8.33909	0	8.58563	0	8.48968	0	8.603	0	8.0514	0	8.60632	0	8.67896	0	8.63917	0	8.52474	0	8.79811	0	8.17885	0	8.63392	0	7.93547	0	8.30001	0	8.21588	0	8.58662	0	8.3359	0	8.6833	0
ILMN_1680626	7.64444	0	7.53705	0	8.23692	0	8.05283	0	8.54557	0	8.51908	0	8.6767	0	8.33787	0	7.54379	0	7.86769	0	8.44913	0	7.37639	0	8.08038	0	7.96781	0	7.5763	0	8.33304	0	8.23421	0	7.65141	0	7.95355	0	7.4451	0	6.26562	0	7.95843	0	8.73327	0	7.45223	0
ILMN_1912611	4.91828	0.0222841	5.0363	0.0111266	4.9649	0.022069	5.15415	0.0123457	4.84159	0.0761773	5.12575	0	5.1135	0.0151515	4.87131	0.0932785	4.85101	0.0681502	5.12885	0	5.14028	0	5.19175	0	4.99722	0.00705219	5.11638	0	5.00766	0.021978	5.77956	0	4.86238	0.0823045	5.01346	0.0248619	5.11389	0	5.4514	0	5.05417	0.0345304	4.97831	0.0386207	5.00697	0.0354707	5.3467	0
ILMN_1815668	9.42355	0	8.98373	0	8.98139	0	9.05416	0	8.92695	0	8.89704	0	8.61879	0	8.55196	0	8.88504	0	8.9235	0	9.13843	0	9.36023	0	9.19465	0	9.06966	0	9.14246	0	9.12846	0	8.91454	0	8.83811	0	9.02283	0	8.62823	0	8.47376	0	8.85037	0	8.603	0	9.21748	0
ILMN_1849124	4.92765	0.0222841	5.32824	0	4.74925	0.18069	4.77697	0.207133	4.89739	0.0443213	4.76977	0.165075	4.92634	0.0633609	4.83518	0.124829	4.868	0.0584145	4.79205	0.150892	4.82472	0.105624	4.6651	0.429568	4.75536	0.169252	4.94256	0.0253521	5.25292	0	4.64371	0.565617	5.00867	0.0219479	4.72015	0.283149	4.87279	0.04039	4.77631	0.279006	4.9681	0.0607735	5.12405	0.00413793	4.82036	0.129604	4.74485	0.225102
ILMN_2360028	4.87381	0.04039	5.03419	0.0125174	5.21228	0	4.9042	0.0727023	4.84518	0.0706371	4.8476	0.0982265	5.11758	0.0137741	4.76947	0.198903	5.1792	0	4.77892	0.167353	4.89089	0.0603567	4.87586	0.055788	4.81204	0.100141	4.72162	0.28169	4.91778	0.0480769	4.73917	0.312336	4.93084	0.0507545	4.71047	0.308011	4.97685	0.00696379	5.54949	0	5.00524	0.0469613	4.89437	0.0648276	5.0329	0.0272851	5.05807	0.0150068
ILMN_1726280	5.77985	0	6.47497	0	5.54481	0	5.04123	0.0246914	6.10961	0	5.49513	0	5.76794	0	5.4282	0	5.89651	0	6.40289	0	5.84606	0	5.71697	0	5.7171	0	5.19417	0	5.60562	0	5.65333	0.00262467	5.63904	0	5.56589	0	5.62423	0	7.39021	0	5.7776	0	6.20064	0	5.12034	0.00545703	5.59816	0
ILMN_2215965	8.57709	0	9.19943	0	8.09845	0	8.48325	0	8.58194	0	8.37563	0	8.10899	0	8.47278	0	8.7153	0	8.98537	0	8.35258	0	8.63665	0	8.72052	0	7.79703	0	8.76137	0	9.12566	0	8.83757	0	8.53147	0	8.05525	0	9.10131	0	9.07118	0	8.72118	0	7.81035	0	8.84089	0
ILMN_1791728	6.32961	0	6.2755	0	6.85142	0	6.84744	0	6.95672	0	7.35603	0	6.80881	0	7.16107	0	6.97297	0	6.97453	0	6.6708	0	7.19644	0	6.9833	0	6.77529	0	6.94125	0	6.84001	0	7.14678	0	7.26794	0	6.97843	0	6.02866	0	6.82721	0	6.51856	0	7.18568	0	6.53323	0
ILMN_2138631	4.64845	0.452646	4.60829	0.628651	4.94715	0.0234483	4.68923	0.392318	4.74784	0.177285	4.57603	0.792633	4.6887	0.395317	4.71511	0.310014	4.60197	0.641168	4.70202	0.296296	4.55537	0.849108	4.76896	0.158996	4.67894	0.35402	4.54301	0.892958	4.51816	0.949176	4.57132	0.796588	4.66579	0.459534	4.68319	0.392265	4.54512	0.887187	4.68624	0.475138	4.69102	0.395028	4.69055	0.351724	4.66742	0.45839	4.63145	0.563438
ILMN_1761945	4.63792	0.495822	4.61696	0.598053	4.56646	0.798621	4.9806	0.0438957	4.56318	0.82133	4.85469	0.0914052	4.56854	0.823691	4.90252	0.0754458	4.44222	0.998609	4.56691	0.801097	4.57034	0.790123	4.59998	0.654114	4.63853	0.506347	4.48853	0.985915	4.61177	0.637363	4.61265	0.653543	4.67036	0.441701	4.54226	0.870166	4.69644	0.292479	4.72591	0.378453	4.62156	0.660221	4.8586	0.0924138	4.98684	0.0381992	4.56085	0.825375
ILMN_2218024	4.77287	0.114206	4.69993	0.331015	4.90015	0.0413793	4.77242	0.21262	4.75413	0.166205	4.84701	0.0982265	4.93096	0.0633609	4.72513	0.282579	4.67078	0.390821	4.57635	0.770919	4.78545	0.153635	4.67809	0.386332	4.60084	0.685472	4.75031	0.219718	4.6749	0.391484	5.01838	0.0813648	4.78555	0.160494	4.7411	0.237569	4.77801	0.135097	4.62352	0.649171	4.78468	0.207182	4.6815	0.375172	4.94889	0.0491132	4.79095	0.144611
ILMN_2314244	5.31702	0	4.8443	0.0834492	5.35107	0	5.17509	0.00823045	4.87327	0.0512465	5.56704	0	5.28687	0	4.94825	0.0562414	5.01537	0.0111266	4.62402	0.563786	5.2863	0	4.9659	0.0251046	4.7492	0.187588	5.81765	0	5.27309	0	4.8277	0.186352	4.59103	0.713306	4.97333	0.0303867	4.80683	0.097493	4.65623	0.551105	5.31457	0	4.74735	0.211034	4.7797	0.180082	4.78232	0.155525
ILMN_3262413	4.50123	0.965181	4.62067	0.588317	4.58128	0.721379	4.56399	0.81893	4.59571	0.67867	4.64924	0.488404	4.61694	0.626722	4.53633	0.924554	4.59135	0.689847	4.54434	0.875171	4.57479	0.770919	4.57702	0.778243	4.58038	0.757405	4.54871	0.880282	4.51467	0.950549	5.19958	0.0393701	4.48149	0.989026	4.58932	0.70442	4.67912	0.344011	4.65203	0.566298	4.57749	0.80663	4.69961	0.331034	4.54768	0.888131	4.57759	0.780355
ILMN_2194355	4.59862	0.665738	4.6209	0.585535	4.62159	0.573793	4.63029	0.588477	4.9536	0.0180055	4.69934	0.327422	4.71373	0.331956	4.75025	0.224966	4.84266	0.0764951	4.69733	0.310014	4.63689	0.525377	4.6244	0.573222	4.60064	0.685472	4.65796	0.471831	4.70481	0.315934	4.95383	0.0984252	4.7628	0.190672	4.66813	0.444751	4.60107	0.710306	4.58072	0.801105	4.66647	0.484807	4.71011	0.292414	4.79696	0.151432	4.74315	0.229195
ILMN_1806313	4.62251	0.589136	4.50338	0.968011	4.82264	0.0896552	4.82141	0.137174	4.64352	0.465374	4.93054	0.058663	4.70938	0.34573	4.78053	0.18107	4.68177	0.349096	4.58012	0.753086	4.73569	0.229081	4.69308	0.345886	4.72077	0.231312	4.67071	0.433803	4.62829	0.578297	4.64064	0.576115	4.75024	0.215364	4.69282	0.367403	4.66678	0.389972	5.07723	0.0662983	4.81254	0.172652	4.56572	0.823448	4.72934	0.278308	4.6562	0.465211
ILMN_1810540	4.63691	0.497214	4.70897	0.307371	4.59887	0.657931	4.6169	0.63786	4.58421	0.732687	4.5894	0.74352	4.9341	0.0619835	4.5899	0.742112	4.66614	0.408901	4.63421	0.528121	4.58892	0.722908	4.6045	0.637378	4.70668	0.277856	4.581	0.783099	4.52686	0.917582	4.59704	0.715223	4.54228	0.894376	4.65203	0.48895	4.63251	0.54039	4.6169	0.671271	4.60004	0.725138	4.65113	0.485517	4.64886	0.530696	4.72245	0.268759
ILMN_1697189	5.98944	0	5.97068	0	6.18689	0	6.58781	0	5.34605	0	4.9002	0.0709413	5.91898	0	6.11501	0	4.97488	0.0236439	5.46801	0	6.10973	0	4.76369	0.170153	5.39271	0	4.77169	0.185915	4.89682	0.0549451	5.01314	0.0839895	4.69475	0.364883	4.91631	0.0607735	5.74873	0	7.16582	0	6.4168	0	5.05716	0.0151724	4.94852	0.0491132	4.81589	0.120055
ILMN_1896082	4.81287	0.0752089	4.5743	0.777469	4.76594	0.154483	4.67413	0.432099	4.68284	0.328255	4.61972	0.624829	4.85879	0.106061	4.76089	0.207133	4.69952	0.299026	4.73229	0.234568	4.69242	0.33059	4.66082	0.443515	4.75369	0.176305	4.55476	0.866197	4.68067	0.376374	4.70495	0.405512	4.61022	0.650206	4.67899	0.414365	4.71633	0.233983	4.628	0.635359	4.67167	0.466851	4.92723	0.0496552	4.68666	0.386085	4.76782	0.173261
ILMN_2399893	8.38136	0	7.99	0	8.84868	0	8.33462	0	8.44009	0	8.65527	0	8.4093	0	8.41819	0	8.76003	0	8.49023	0	8.67231	0	8.42925	0	8.488	0	8.43299	0	8.52706	0	8.51231	0	7.73751	0	8.3972	0	8.54726	0	8.034	0	9.22107	0	8.13653	0	8.81062	0	8.33632	0
ILMN_1740165	6.07056	0	6.10465	0	5.21894	0	5.98744	0	5.81836	0	5.42194	0	6.05814	0	5.20556	0	5.72101	0	6.00934	0	5.73178	0	5.82921	0	6.46963	0	5.205	0	5.85696	0	6.08264	0	4.66698	0.45679	6.13839	0	5.16151	0	8.69181	0	5.13432	0.0179558	5.67248	0	6.35003	0	6.75421	0
ILMN_3239920	4.64819	0.452646	4.75068	0.207232	4.65989	0.424828	4.66492	0.462277	4.53471	0.900277	4.9208	0.0600273	4.70626	0.35124	4.61501	0.651578	4.62608	0.54242	4.54285	0.880658	4.64202	0.506173	4.70656	0.311018	4.51635	0.953456	4.66372	0.453521	4.6088	0.642857	4.78062	0.242782	4.69655	0.355281	4.57109	0.779006	4.57084	0.818942	4.81589	0.211326	4.63583	0.606354	4.62669	0.573793	4.57015	0.806276	4.62034	0.616644
ILMN_3275595	4.62515	0.572423	4.79515	0.132128	4.62484	0.557241	4.77701	0.207133	4.61735	0.570637	4.88414	0.0723056	4.66836	0.4573	4.66174	0.473251	4.96582	0.0264256	4.73617	0.229081	4.72067	0.268861	4.81119	0.11855	4.75384	0.176305	4.77715	0.176056	4.80832	0.127747	4.64796	0.555118	4.82279	0.124829	4.76119	0.198895	4.78479	0.123955	4.95693	0.10221	4.61226	0.686464	4.68317	0.371034	4.70763	0.3206	4.69643	0.326057
ILMN_1802654	6.90666	0	5.31496	0	5.4591	0	5.80911	0	4.99653	0.0110803	5.03814	0.0136426	4.92614	0.0633609	4.85961	0.102881	5.236	0	5.2708	0	5.8629	0	5.69162	0	6.14555	0	6.23863	0	5.40491	0	5.90475	0	6.55962	0	5.3722	0	5.37651	0	4.9592	0.100829	5.17051	0.0151934	5.02295	0.022069	5.04818	0.0245566	5.42276	0
ILMN_3243817	4.5948	0.683844	4.65778	0.456189	4.6613	0.417931	4.74075	0.266118	4.71675	0.232687	4.64816	0.493861	4.57328	0.804408	4.68029	0.411523	4.71968	0.247566	4.66973	0.407407	4.6037	0.66118	4.70833	0.30265	4.65276	0.454161	4.68021	0.409859	4.56821	0.781593	4.78164	0.24147	4.62574	0.604938	4.61774	0.628453	4.85435	0.0543175	4.75659	0.320442	4.86175	0.131215	4.59057	0.728276	4.59669	0.705321	4.608	0.661664
ILMN_1760732	4.5961	0.678273	5.13449	0	4.73325	0.213793	4.69633	0.374486	4.56197	0.825485	4.91364	0.0641201	4.74983	0.245179	5.13301	0.00548697	4.67918	0.360223	4.60288	0.652949	4.82138	0.105624	4.69917	0.331939	4.61409	0.616361	4.64782	0.51831	4.64406	0.513736	4.76042	0.272966	4.63347	0.569273	4.60537	0.662983	4.57365	0.805014	4.68128	0.487569	4.69648	0.381215	4.66852	0.413793	4.60302	0.676671	4.70072	0.312415
ILMN_1680927	4.66058	0.409471	4.65269	0.472879	4.67662	0.372414	4.73926	0.271605	4.88237	0.0498615	4.57278	0.802183	4.64086	0.544077	4.62241	0.613169	4.69777	0.30459	4.79702	0.145405	4.67191	0.39369	4.52724	0.924686	4.71878	0.232722	4.59772	0.719718	4.66449	0.432692	4.62009	0.635171	4.69031	0.379973	4.61829	0.625691	4.89739	0.0362117	4.91088	0.127072	4.73959	0.273481	4.55273	0.871724	4.63555	0.568895	4.70366	0.304229
ILMN_1745623	4.68121	0.344011	5.49023	0	4.70437	0.277241	5.30033	0	4.77867	0.132964	4.95172	0.0409277	4.68099	0.417355	5.05363	0.0246914	5.2004	0	4.69854	0.304527	4.67804	0.374486	4.76743	0.161785	4.8048	0.107193	4.71001	0.31831	4.84474	0.0961538	5.60171	0.00787402	4.66133	0.471879	4.97073	0.0331492	5.06029	0	5.90043	0	4.99638	0.0469613	4.96504	0.0427586	4.73627	0.264666	5.21566	0
ILMN_1722642	5.4855	0	4.9273	0.0445063	6.04792	0	5.52497	0	5.21882	0	5.97231	0	6.02493	0	5.3118	0	5.53238	0	5.36406	0	5.47439	0	5.62483	0	5.2426	0	5.43239	0	5.33208	0	4.97648	0.0918635	6.27122	0	6.04904	0	5.53007	0	4.86238	0.164365	6.04372	0	5.36745	0	5.66725	0	5.55926	0
ILMN_1761131	7.2168	0	7.51593	0	7.86083	0	7.91293	0	7.78323	0	8.02665	0	7.28895	0	7.55298	0	7.75963	0	7.31405	0	7.54928	0	7.46604	0	7.65862	0	7.66552	0	7.87064	0	7.94903	0	6.51158	0	8.2771	0	7.79867	0	6.95848	0	6.61658	0	7.5951	0	7.88613	0	7.13943	0
ILMN_1751141	4.68622	0.324513	4.5649	0.798331	4.72311	0.238621	4.5406	0.891632	4.55187	0.850416	4.63576	0.540246	4.60888	0.668044	4.54219	0.910837	4.775	0.139082	4.72831	0.245542	4.6626	0.438957	4.58632	0.726639	4.67737	0.368124	4.59617	0.726761	4.50361	0.971154	4.62739	0.611549	4.62422	0.610425	4.65191	0.48895	4.66162	0.416435	4.94682	0.110497	4.71485	0.33011	4.70198	0.322759	4.72007	0.297408	4.60504	0.671214
ILMN_1851376	6.4761	0	7.47322	0	6.38762	0	7.64315	0	6.46087	0	6.50681	0	6.5433	0	6.64221	0	6.85485	0	6.49384	0	6.76748	0	6.97952	0	7.46548	0	7.23716	0	7.43098	0	6.71167	0	6.27402	0	6.68198	0	7.12701	0	6.93439	0	7.01141	0	6.27184	0	7.00343	0	5.89852	0
ILMN_1654436	4.97442	0.00835655	4.80855	0.115438	4.85592	0.0648276	4.77481	0.211248	4.93399	0.0221607	5.18447	0	4.93071	0.0633609	4.93071	0.0617284	4.79114	0.122392	4.90435	0.0466392	4.85465	0.0836763	4.85498	0.069735	4.76941	0.150917	4.84543	0.0830986	4.73221	0.255495	4.75923	0.276903	4.98317	0.0288066	4.76952	0.180939	4.76633	0.153203	4.78841	0.262431	4.82145	0.164365	4.83778	0.107586	4.9889	0.0368349	4.75952	0.195089
ILMN_1675762	4.79384	0.0947075	4.79178	0.1363	4.72674	0.230345	4.82697	0.130316	4.93741	0.0207756	4.6419	0.518417	5.10628	0.0151515	4.93013	0.0617284	4.80849	0.102921	4.69734	0.310014	4.79398	0.134431	4.7533	0.189679	4.69255	0.320169	4.82731	0.1	4.82512	0.116758	5.06279	0.0721785	5.02234	0.0192044	4.83261	0.121547	4.7823	0.129526	4.75483	0.321823	4.73613	0.276243	4.70444	0.313103	4.94795	0.0491132	4.86664	0.0763984
ILMN_1713964	6.50988	0	6.53775	0	6.15082	0	5.83125	0	6.06873	0	6.91257	0	5.79479	0	6.05723	0	5.49304	0	5.28318	0	5.81857	0	6.42516	0	5.37912	0	6.0911	0	7.189	0	5.40501	0.0183727	5.22809	0	6.05126	0	6.33929	0	4.73268	0.366022	5.08987	0.0276243	6.75441	0	6.71054	0	6.42494	0
ILMN_1781906	5.90101	0	5.28261	0	6.22105	0	5.97088	0	5.97307	0	5.90496	0	6.12784	0	5.81697	0	5.42229	0	6.0472	0	6.34763	0	5.83311	0	5.76374	0	5.88759	0	6.20791	0	6.43536	0	5.91914	0	6.44921	0	6.37775	0	4.93465	0.116022	5.20888	0.00966851	6.05797	0	6.10984	0	6.1344	0
ILMN_1699320	4.73198	0.197772	4.95207	0.0333797	4.73775	0.208276	4.72953	0.294925	4.89268	0.0470914	4.73626	0.223738	4.67005	0.451791	4.77105	0.196159	4.64512	0.467316	4.70452	0.286694	4.76003	0.185185	4.60573	0.635983	4.70494	0.280677	4.69287	0.361972	4.66796	0.417582	4.96251	0.0944882	4.68659	0.392318	4.67575	0.428177	4.67388	0.369081	4.62739	0.638122	4.78751	0.203039	4.57751	0.77931	4.68738	0.38472	5.07638	0.0109141
ILMN_1732722	6.08652	0	5.04527	0.0111266	5.37318	0	5.44735	0	5.55682	0	5.51946	0	5.08068	0.0179063	5.30359	0	5.96201	0	5.2977	0	5.60562	0	5.22633	0	6.04039	0	5.0759	0.00140845	5.40117	0	5.79223	0	6.2114	0	6.0416	0	5.63025	0	5.43842	0.00138122	4.93823	0.0732044	5.01156	0.0262069	5.54433	0	5.95067	0
ILMN_1798204	4.69668	0.28273	4.70563	0.312935	4.61396	0.601379	4.58634	0.743484	4.54924	0.857341	4.58889	0.747613	4.66437	0.472452	4.76432	0.205761	4.7012	0.294854	4.64951	0.474623	4.49238	0.978052	4.64884	0.476987	4.57606	0.781382	4.72317	0.278873	4.78391	0.153846	5.00438	0.0866142	4.6085	0.652949	4.74617	0.223757	4.59891	0.715877	4.76407	0.299724	4.6054	0.708564	4.85035	0.0965517	4.6183	0.623465	4.63234	0.557981
ILMN_1754579	4.73627	0.18663	4.65496	0.464534	4.85754	0.0648276	4.78848	0.1893	4.65602	0.418283	4.72413	0.25648	4.60404	0.69146	4.73559	0.251029	4.71958	0.247566	4.79791	0.142661	4.76209	0.182442	4.68881	0.359833	4.83123	0.077574	4.97703	0.0197183	4.84578	0.0934066	5.73159	0	4.68383	0.406036	4.8882	0.0814917	4.57169	0.814763	4.56501	0.849448	4.64086	0.587017	4.62943	0.562759	4.85169	0.103683	4.63923	0.529332
ILMN_1690566	9.86909	0	9.77209	0	9.87461	0	9.81987	0	10.1805	0	10.3323	0	10.0062	0	9.94115	0	9.74025	0	9.42906	0	9.95165	0	9.6452	0	10.1093	0	10.0716	0	9.94713	0	9.06426	0	10.4281	0	10.5195	0	9.97124	0	9.92631	0	10.0882	0	10.1142	0	10.2545	0	10.4103	0
ILMN_3236452	4.88035	0.0376045	5.29262	0	5.00873	0.0137931	5.25395	0	5.12062	0	5.05677	0.0095498	5.16963	0.00413223	5.00854	0.0356653	5.05263	0.00278164	4.93873	0.0329218	4.97413	0.0233196	5.07007	0.0041841	4.8513	0.0634697	4.85598	0.0732394	4.73423	0.25	5.03991	0.0761155	4.65625	0.485597	5.22608	0	4.84472	0.0571031	4.96364	0.100829	4.967	0.0607735	4.71697	0.275862	5.24653	0	4.75487	0.207367
ILMN_3309001	4.76561	0.126741	4.65313	0.470097	4.79218	0.12	4.57037	0.79561	4.59945	0.655125	4.61573	0.642565	4.72172	0.316804	4.5289	0.9369	4.67789	0.361613	4.61988	0.585734	4.57618	0.769547	4.72759	0.253835	4.54153	0.894217	4.48489	0.987324	4.70146	0.325549	4.6351	0.587927	4.68405	0.403292	4.72299	0.274862	4.56818	0.832869	4.62009	0.660221	4.57848	0.802486	4.72394	0.256552	4.90012	0.0750341	4.67184	0.409277
ILMN_2296101	4.81004	0.0752089	5.02866	0.0139082	4.8154	0.0965517	4.71307	0.325103	4.67027	0.372576	4.91961	0.0600273	4.84751	0.112948	4.81184	0.146776	4.75558	0.166898	4.78849	0.15775	5.01872	0.0137174	4.84938	0.0739191	4.7889	0.125529	4.63664	0.557746	4.88037	0.0631868	4.61022	0.66273	4.78342	0.163237	4.73525	0.252762	4.70523	0.266017	4.62198	0.651934	4.8921	0.100829	4.75748	0.193103	5.07391	0.0204638	4.99075	0.0259209
ILMN_1676447	4.73007	0.200557	4.65415	0.467316	4.73568	0.209655	4.72421	0.303155	4.66714	0.385042	4.63494	0.545703	4.78382	0.187328	4.6249	0.607682	4.90913	0.0417246	4.78068	0.165981	4.74407	0.213992	4.83712	0.0906555	4.83538	0.0705219	4.74172	0.238028	4.67407	0.392857	4.66381	0.5	4.78585	0.160494	4.70173	0.338398	4.62343	0.594708	5.26422	0.019337	4.77278	0.220994	4.62897	0.566897	4.80332	0.144611	4.58331	0.768076
ILMN_2183891	5.38303	0	5.88407	0	5.42866	0	5.24956	0	5.70137	0	5.48629	0	5.94185	0	5.5758	0	5.62197	0	5.59816	0	5.6468	0	5.27867	0	5.42725	0	5.66987	0	5.2852	0	4.68951	0.439633	5.46604	0	5.62975	0	5.51656	0	5.91256	0	6.1768	0	5.10767	0.00551724	5.64071	0	5.82248	0
ILMN_1763447	7.33262	0	6.77006	0	6.76856	0	6.79032	0	7.13284	0	7.21069	0	7.37565	0	7.40606	0	6.01631	0	7.13917	0	7.08949	0	6.68561	0	6.98264	0	7.13723	0	7.09655	0	6.85708	0	6.50475	0	7.17118	0	7.30927	0	8.99125	0	7.56775	0	7.24798	0	7.32866	0	7.07571	0
ILMN_2157806	4.67751	0.35376	4.88072	0.0584145	4.53866	0.893793	4.9632	0.0521262	4.60875	0.613573	4.65672	0.463847	4.63558	0.557851	4.73107	0.268861	4.73434	0.207232	4.66091	0.434842	4.72271	0.264746	4.69027	0.354254	4.71696	0.234133	4.75215	0.215493	4.67959	0.381868	4.6125	0.653543	4.71141	0.304527	4.75835	0.203039	4.70659	0.263231	5.14002	0.0497238	4.7631	0.236188	4.66821	0.413793	4.70122	0.3397	4.75276	0.208731
ILMN_3308946	4.61187	0.619777	4.7715	0.173853	4.56255	0.817931	4.70929	0.333333	4.57278	0.782548	4.61302	0.657572	4.7041	0.355372	4.58636	0.757202	4.57131	0.777469	4.69896	0.304527	4.60199	0.668038	4.61221	0.619247	4.65981	0.430183	4.90559	0.0338028	4.607	0.649725	4.4923	0.973753	4.63085	0.581619	4.74906	0.219613	4.67669	0.35376	4.94396	0.110497	4.78387	0.207182	4.61501	0.616552	4.72441	0.287858	4.68143	0.381992
ILMN_3285762	4.69787	0.281337	4.85617	0.0751043	4.70565	0.273103	4.9583	0.0548697	4.7405	0.189751	4.77501	0.156889	4.62162	0.607438	4.76735	0.200274	4.71077	0.267038	4.68661	0.340192	4.57895	0.762689	4.76815	0.160391	4.84583	0.0662906	4.79213	0.142254	4.74745	0.225275	4.95842	0.0971129	4.54312	0.893004	4.67242	0.436464	4.81216	0.0905292	4.82248	0.205801	4.79043	0.198895	5.07956	0.0110345	4.81119	0.133697	4.74043	0.234652
ILMN_1736689	4.60566	0.64624	4.72086	0.279555	4.87052	0.0606897	4.90456	0.0727023	5.00803	0.00692521	4.67355	0.396999	4.72688	0.307163	4.64534	0.525377	4.79485	0.115438	4.68878	0.337449	4.81402	0.111111	5.01507	0.013947	4.81313	0.0987306	4.71403	0.305634	4.67467	0.391484	4.57337	0.791339	4.89322	0.0672154	4.68802	0.375691	4.75731	0.164345	4.77647	0.279006	4.7633	0.236188	5.18393	0	4.7434	0.249659	4.6987	0.319236
ILMN_1812926	10.1021	0	10.1771	0	9.3946	0	10.2842	0	9.88877	0	9.18843	0	9.39367	0	9.63696	0	9.96212	0	9.50757	0	10.0406	0	9.94115	0	9.51054	0	10.1366	0	10.0912	0	9.88877	0	9.86909	0	9.82233	0	9.71923	0	10.3619	0	9.83243	0	9.91508	0	9.42906	0	9.94432	0
ILMN_3248256	4.66114	0.406685	4.67161	0.40612	4.67236	0.38069	4.79687	0.174211	4.95976	0.0166205	4.73965	0.22101	4.72553	0.30854	4.65271	0.502058	4.81265	0.100139	4.77409	0.171468	4.6529	0.466392	4.80185	0.125523	4.76527	0.153738	4.67157	0.433803	4.67926	0.381868	4.68425	0.459318	4.71264	0.294925	4.66487	0.458564	4.75036	0.172702	4.705	0.429558	4.62544	0.650552	4.67925	0.384828	4.58149	0.770805	4.6298	0.567531
ILMN_1659682	4.82362	0.0682451	5.03906	0.0111266	5.06647	0	5.10286	0.0205761	5.2715	0	4.9672	0.0354707	4.89659	0.0798898	4.9052	0.0740741	5.18218	0	4.69633	0.314129	4.88681	0.0617284	4.85291	0.069735	4.8233	0.090268	4.91778	0.0295775	4.73072	0.255495	4.76175	0.272966	4.84996	0.0919067	4.73077	0.265193	4.79533	0.107242	4.89977	0.13674	4.95551	0.0649171	5.01791	0.0234483	5.68289	0	4.82623	0.109141
ILMN_1744118	7.0709	0	8.52263	0	7.15503	0	7.62837	0	7.38808	0	7.22358	0	6.97251	0	6.80792	0	7.1822	0	8.37049	0	7.707	0	7.55771	0	8.26052	0	6.24521	0	8.07093	0	8.49807	0	7.48685	0	7.99874	0	7.00323	0	7.04696	0	7.80843	0	6.82011	0	7.18363	0	8.51284	0
ILMN_1664907	4.775	0.110028	4.77102	0.173853	4.6289	0.536552	4.7946	0.179698	4.8061	0.105263	4.80874	0.125512	5.04513	0.0261708	4.70982	0.325103	4.72025	0.244784	4.88275	0.0576132	4.6934	0.33059	4.75499	0.185495	4.84919	0.0662906	4.81766	0.105634	4.89175	0.0576923	4.71041	0.393701	4.8479	0.0919067	4.89029	0.0773481	4.74062	0.189415	5.20063	0.0359116	4.59398	0.741713	4.915	0.0524138	4.71548	0.309686	4.62989	0.567531
ILMN_1873394	5.57452	0	6.08558	0	6.23674	0	5.83065	0	5.4591	0	6.16091	0	6.12666	0	6.33344	0	6.67041	0	6.34871	0	6.52238	0	6.83354	0	6.49789	0	6.52238	0	7.30011	0	4.90947	0.12336	6.74931	0	6.66905	0	5.77064	0	6.8396	0	6.33344	0	6.63967	0	6.22372	0	5.12509	0
ILMN_1727078	4.96376	0.0139276	5.46491	0	5.59673	0	5.41792	0	5.96077	0	5.99777	0	5.92674	0	5.75809	0	5.25077	0	5.68697	0	5.34746	0	5.86153	0	5.17872	0	5.5014	0	5.21345	0	5.05423	0.0748031	5.27789	0	5.71258	0	5.62528	0	6.23226	0	5.67433	0	4.85934	0.0924138	6.10326	0	5.84383	0
ILMN_1794551	4.79598	0.0905292	4.6533	0.468707	4.56499	0.806897	4.66494	0.462277	4.59779	0.67036	4.61721	0.634379	4.56339	0.837466	4.49361	0.987654	4.72258	0.239221	4.5924	0.691358	4.68803	0.340192	4.5355	0.902371	4.77468	0.145275	4.65412	0.492958	4.64211	0.524725	4.66974	0.484252	4.62735	0.596708	4.87823	0.0856354	4.63552	0.520891	4.7635	0.302486	4.57764	0.805249	4.60161	0.675862	4.56307	0.834925	4.63036	0.566166
ILMN_3246608	4.9561	0.0139276	4.64023	0.503477	4.87809	0.0551724	4.62015	0.626886	4.6133	0.596953	4.61201	0.664393	4.69722	0.373278	4.70347	0.33882	4.5139	0.940195	4.67372	0.389575	5.21305	0	4.57475	0.790795	4.67122	0.383639	4.99404	0.015493	4.97121	0.0315934	4.67823	0.473753	4.61227	0.644719	4.70854	0.313536	4.6571	0.440111	4.5899	0.758287	4.64715	0.560773	4.55566	0.862069	4.73702	0.263302	4.9119	0.0545703
ILMN_1792508	10.5993	0	10.2097	0	10.3941	0	10.502	0	10.6459	0	10.4604	0	10.3536	0	10.3076	0	10.5738	0	10.2567	0	10.364	0	10.2033	0	10.3536	0	10.5241	0	10.6108	0	10.8697	0	10.6213	0	10.6367	0	10.5045	0	9.93897	0	10.3122	0	10.9656	0	10.3009	0	10.3526	0
ILMN_3243976	4.79221	0.097493	4.55237	0.840056	4.55273	0.852414	4.59684	0.707819	4.7093	0.247922	4.63599	0.538881	4.74884	0.246556	4.57726	0.777778	4.77922	0.133519	4.59584	0.679012	4.65696	0.451303	4.64349	0.499303	4.67852	0.356841	4.69827	0.34507	4.46085	0.994505	4.8147	0.19685	4.60652	0.662551	4.56571	0.796961	4.82718	0.0738162	4.5553	0.872928	4.62264	0.660221	4.68958	0.354483	4.62187	0.616644	4.61337	0.641201
ILMN_2348403	4.89511	0.0306407	4.78865	0.137691	5.16311	0	5.23837	0.00274348	5.18685	0	5.05439	0.0109141	5.36725	0	5.21517	0	4.85729	0.0625869	5.39092	0	4.94597	0.0329218	5.24052	0	5.0958	0	4.96248	0.0211268	5.05053	0.0151099	5.74131	0	4.86644	0.0781893	5.04527	0.0165746	5.12741	0	5.02199	0.0814917	5.28426	0	5.01056	0.0275862	5.42763	0	5.07052	0.0122783
ILMN_1804804	4.59371	0.689415	4.74141	0.229485	4.64822	0.474483	4.73676	0.271605	4.64662	0.459834	4.65034	0.484311	4.80073	0.163912	4.58689	0.753086	4.6669	0.40751	4.79105	0.152263	4.72793	0.245542	4.72777	0.253835	4.57521	0.784203	4.61089	0.677465	4.58084	0.732143	4.53139	0.919948	4.70598	0.320988	4.53201	0.89779	4.68678	0.314763	4.60656	0.718232	4.69048	0.395028	4.64438	0.513103	4.69062	0.368349	4.80977	0.124147
ILMN_2283895	4.61811	0.600279	5.06279	0.0069541	4.60907	0.617931	4.49875	0.975309	4.76347	0.152355	4.68626	0.358799	4.65568	0.49449	4.64914	0.508916	4.52263	0.933241	4.58548	0.72428	4.62117	0.584362	4.66372	0.432357	4.57814	0.771509	4.60647	0.688732	4.79097	0.144231	4.56881	0.805774	4.9223	0.0548697	4.77841	0.168508	4.57369	0.803621	4.67992	0.490331	4.92685	0.0828729	4.71427	0.28	4.58058	0.772169	4.6212	0.613915
ILMN_1771862	7.03584	0	6.7481	0	6.39344	0	6.99694	0	6.67799	0	6.36314	0	6.80495	0	6.87017	0	6.89085	0	6.58647	0	6.92255	0	6.95599	0	6.70354	0	6.11799	0	6.94882	0	8.33745	0	6.15201	0	7.21297	0	6.60999	0	7.19217	0	5.41151	0	6.51764	0	6.83888	0	6.56778	0
ILMN_1799725	6.98112	0	7.74182	0	7.61184	0	7.88168	0	7.48852	0	7.21297	0	7.4108	0	7.6099	0	7.37837	0	7.30951	0	7.73672	0	7.56846	0	7.42458	0	7.30072	0	7.28121	0	7.35516	0	6.93568	0	7.81157	0	7.49867	0	6.92165	0	6.98694	0	7.97018	0	8.17553	0	7.21725	0
ILMN_2403906	7.84056	0	7.65241	0	8.64893	0	8.25076	0	8.66692	0	8.46046	0	8.37264	0	8.2493	0	8.70452	0	8.35163	0	8.31203	0	8.32525	0	8.13653	0	8.35431	0	7.40224	0	8.11721	0	7.7967	0	8.46247	0	8.17046	0	6.49516	0	7.70541	0	8.72223	0	8.46994	0	8.37639	0
ILMN_1755047	4.55265	0.848189	4.61457	0.609179	4.73075	0.216552	4.63905	0.547325	4.52105	0.932133	4.67641	0.39427	4.53134	0.936639	4.58646	0.75583	4.61368	0.598053	4.61979	0.587106	4.63046	0.548697	4.6714	0.405858	4.64255	0.492243	4.6946	0.356338	4.64494	0.502747	4.68953	0.439633	4.77334	0.176955	4.76918	0.180939	4.6424	0.48468	4.57866	0.808011	4.6194	0.664365	4.92883	0.0496552	4.58566	0.755798	4.69605	0.327422
ILMN_3185263	4.66752	0.384401	4.68824	0.361613	4.58623	0.707586	4.56462	0.81893	4.60377	0.626039	4.62461	0.598909	4.64194	0.541322	4.61592	0.647462	4.7186	0.250348	4.60618	0.639232	4.67254	0.390947	4.52563	0.92887	4.59268	0.716502	4.5935	0.739437	4.66654	0.425824	4.69409	0.430446	4.62344	0.61454	4.61974	0.620166	4.70114	0.278552	4.63351	0.61326	4.56685	0.834254	4.65383	0.475862	4.6891	0.377899	4.64106	0.521146
ILMN_2317580	5.53252	0	5.45759	0	4.89253	0.0427586	4.96241	0.0534979	5.22048	0	5.02574	0.0177353	4.87503	0.0964187	5.13592	0.00548697	5.56341	0	4.96531	0.0274348	5.34552	0	5.02727	0.013947	4.96848	0.0126939	6.69445	0	7.12295	0	7.31331	0	4.80311	0.144033	4.76101	0.198895	5.35029	0	4.90233	0.13674	4.62152	0.660221	6.18291	0	6.09804	0	5.31572	0
ILMN_1662038	6.35912	0	4.85655	0.0751043	5.06098	0	5.5243	0	6.08652	0	4.94128	0.0504775	4.74312	0.263085	5.61463	0	6.60843	0	6.63223	0	4.88674	0.0617284	4.76354	0.170153	6.5604	0	6.71646	0	7.43266	0	7.47094	0	7.07297	0	5.1411	0.00690608	6.17922	0	4.6636	0.535912	6.6467	0	5.72615	0	4.99876	0.0368349	4.73543	0.244202
ILMN_3263243	5.38173	0	5.60155	0	5.16123	0	5.67019	0	5.19187	0	5.15871	0	5.50001	0	5.86715	0	5.57416	0	5.76587	0	5.59301	0	5.71587	0	5.63174	0	5.94822	0	5.76278	0	4.70386	0.406824	5.15829	0	5.80864	0	5.34823	0	5.9166	0	5.86495	0	5.297	0	5.58396	0	5.19574	0
ILMN_1696066	7.71175	0	7.81418	0	7.36267	0	7.46168	0	7.79231	0	7.77846	0	7.5589	0	7.70661	0	7.1116	0	7.33935	0	7.49221	0	7.56022	0	6.98717	0	7.2215	0	8.03759	0	7.02597	0	7.40329	0	7.45436	0	7.44742	0	7.58458	0	7.08042	0	7.45339	0	7.96059	0	7.32575	0
ILMN_1787371	5.19207	0	4.94875	0.0347705	4.7894	0.122759	5.14028	0.0123457	4.72195	0.220222	4.86549	0.0859482	5.2717	0	4.89799	0.0768176	5.27317	0	5.38961	0	5.26274	0	5.1026	0	5.10424	0	5.68579	0	5.51898	0	4.82488	0.187664	5.82153	0	4.97189	0.0331492	4.93086	0.0222841	5.31956	0.0110497	6.23591	0	5.37053	0	5.10523	0.0095498	4.62723	0.58663
ILMN_1671992	7.69784	0	7.23515	0	6.59675	0	6.49008	0	6.55708	0	5.81636	0	5.41992	0	7.33153	0	7.52894	0	7.24344	0	6.36546	0	6.52183	0	7.6925	0	7.25692	0	7.10505	0	7.9029	0	7.05612	0	6.49147	0	6.55452	0	6.7649	0	7.41669	0	7.28808	0	6.27324	0	7.1014	0
ILMN_2205022	4.48915	0.983287	4.56419	0.801113	4.54285	0.886897	4.54963	0.869684	4.49557	0.969529	4.61458	0.649386	4.55321	0.871901	4.52765	0.939643	4.5497	0.858136	4.53413	0.906722	4.49809	0.975309	4.63241	0.545328	4.5512	0.866008	4.75635	0.205634	4.50581	0.968407	4.58495	0.750656	4.65141	0.503429	4.50039	0.968232	4.63772	0.505571	4.4983	0.976519	4.58494	0.780387	4.50004	0.977931	4.8175	0.130969	4.55889	0.829468
ILMN_2219134	9.68724	0	9.66751	0	9.92293	0	10.0095	0	9.67403	0	9.70125	0	9.73956	0	9.77631	0	9.88014	0	9.86301	0	9.36023	0	10.364	0	9.97124	0	10.0686	0	9.9453	0	9.9574	0	9.65094	0	9.93626	0	9.91423	0	9.97298	0	9.85286	0	9.36483	0	9.82149	0	9.74277	0
ILMN_1803398	10.663	0	10.3219	0	9.98963	0	9.96114	0	9.997	0	10.0863	0	9.99534	0	10.2631	0	10.4411	0	10.3174	0	10.1708	0	10.3122	0	10.6932	0	10.8023	0	10.4779	0	10.5101	0	10.5492	0	10.0493	0	10.4229	0	9.81873	0	10.2383	0	10.0379	0	10.2304	0	10.4051	0
ILMN_3280711	4.67853	0.352368	4.69372	0.346314	4.65318	0.446897	4.65642	0.482853	4.65143	0.437673	4.68816	0.358799	4.57771	0.794766	4.7399	0.241427	4.62885	0.527121	4.58627	0.721536	4.60711	0.646091	4.59474	0.677824	4.69112	0.32299	4.76594	0.191549	4.61379	0.634615	4.63632	0.586614	4.65651	0.485597	4.70913	0.309392	4.61308	0.651811	4.60634	0.719613	4.82793	0.154696	4.63829	0.535172	4.75418	0.222374	4.7755	0.167804
ILMN_1678305	4.5345	0.895543	4.68983	0.354659	4.70677	0.270345	4.8271	0.130316	4.88061	0.0512465	4.63554	0.542974	5.22299	0	4.7369	0.248285	4.6212	0.568846	4.88417	0.0562414	5.03762	0.00685871	4.60398	0.638773	4.90172	0.0324401	4.87438	0.0535211	5.36686	0	4.76077	0.272966	4.66072	0.471879	4.70726	0.31768	4.81585	0.086351	4.63338	0.61326	5.10821	0.0207182	5.86965	0	4.55401	0.866303	4.74499	0.225102
ILMN_1736969	4.72104	0.221448	4.74169	0.229485	4.75457	0.173793	4.64173	0.536351	4.69442	0.297784	4.81188	0.124147	4.62346	0.604683	4.75273	0.219479	4.64535	0.465925	4.77381	0.171468	4.6405	0.51166	4.7162	0.27894	4.76171	0.157969	4.7534	0.214085	4.69882	0.332418	4.72291	0.34252	4.85219	0.090535	4.61689	0.629834	4.60108	0.710306	4.73863	0.359116	4.72188	0.312155	4.54935	0.881379	4.78274	0.173261	4.64269	0.511596
ILMN_1678765	4.70713	0.256267	4.70002	0.331015	4.68898	0.324138	4.85625	0.106996	4.68338	0.32687	4.76369	0.170532	4.68796	0.395317	4.72393	0.288066	4.8647	0.0611961	4.77199	0.17284	4.71344	0.277092	4.85538	0.0683403	4.74911	0.187588	4.82863	0.1	4.88115	0.0631868	4.68177	0.463255	4.7632	0.1893	4.71779	0.287293	4.81046	0.0947075	4.78749	0.263812	4.67943	0.429558	4.88977	0.0675862	4.58802	0.747613	4.55466	0.844475
ILMN_2404512	5.57771	0	5.72048	0	5.62839	0	5.12034	0.0178326	5.6408	0	6.02688	0	5.81961	0	5.80672	0	5.4578	0	5.98071	0	5.41444	0	5.40364	0	4.84906	0.0662906	4.90966	0.0323944	5.32431	0	5.03697	0.0761155	5.50384	0	5.84281	0	5.65563	0	6.71703	0	5.06814	0.031768	5.46604	0	5.50042	0	5.81441	0
ILMN_1671971	4.99572	0.00557103	5.38714	0	5.02966	0.00965517	4.76765	0.222222	4.87288	0.0512465	5.06132	0.0095498	5.25833	0	5.55143	0	4.92177	0.0375522	4.89248	0.0521262	5.67875	0	4.92244	0.0390516	5.19733	0	5.194	0	5.26731	0	4.88692	0.135171	5.84062	0	4.90738	0.070442	5.01225	0.00139276	5.14538	0.0469613	5.12153	0.0179558	5.1361	0.00275862	4.89795	0.0750341	5.70254	0
ILMN_3275919	7.00878	0	7.32808	0	7.09795	0	7.2537	0	7.45223	0	7.29416	0	7.64136	0	7.30884	0	6.87506	0	7.43911	0	7.26839	0	6.74458	0	6.9973	0	7.12896	0	7.02146	0	7.25964	0	7.10778	0	7.0916	0	7.52366	0	7.09655	0	6.55552	0	7.40721	0	7.40869	0	7.39531	0
ILMN_1670093	4.89974	0.0278552	4.88361	0.0584145	5.46168	0	5.65176	0	5.41778	0	4.93972	0.0504775	5.26678	0	4.66532	0.458162	5.1877	0	5.23572	0	5.34558	0	5.02206	0.013947	4.95047	0.0126939	5.24359	0	5.30552	0	5.2856	0.0262467	5.79479	0	5.81202	0	4.77581	0.139276	5.99975	0	6.31445	0	5.26166	0	4.98024	0.0381992	4.80453	0.12824
ILMN_1748968	7.39531	0	7.55974	0	7.23891	0	6.72679	0	7.54807	0	7.21036	0	7.34925	0	7.32034	0	7.29002	0	7.62209	0	7.75395	0	7.11884	0	7.72779	0	6.78393	0	7.06315	0	7.69449	0	7.51855	0	7.27547	0	6.60963	0	7.17982	0	7.43206	0	7.20441	0	7.19123	0	7.21971	0
ILMN_2094718	12.6145	0	12.5508	0	13.1601	0	13.0682	0	12.766	0	13.0828	0	13.0296	0	12.822	0	12.9978	0	12.6378	0	12.6002	0	13.0205	0	12.8895	0	13.3987	0	12.772	0	13.1321	0	12.749	0	12.7879	0	13.1447	0	12.4213	0	12.6062	0	12.6961	0	13.172	0	12.7787	0
ILMN_1731476	4.82567	0.0682451	6.12941	0	4.95834	0.022069	5.45132	0	4.98873	0.0138504	5.21261	0	5.38961	0	4.77508	0.193416	5.13248	0	5.19837	0	5.00566	0.0164609	4.76405	0.170153	5.40163	0	5.24446	0	5.71147	0	5.34527	0.0223097	5.02621	0.0178326	4.89131	0.0759669	4.89144	0.0362117	5.19086	0.0359116	5.61238	0	5.01485	0.0248276	5.58876	0	5.33691	0
ILMN_1783266	4.62329	0.584958	4.78354	0.150209	4.68733	0.335172	4.57335	0.786008	4.52856	0.914127	4.55393	0.863574	4.5604	0.841598	4.81176	0.146776	4.57232	0.770515	4.68436	0.348422	4.55063	0.860082	4.72625	0.259414	4.6773	0.368124	4.63735	0.55493	4.52515	0.927198	4.53825	0.901575	4.58399	0.748971	4.6194	0.620166	4.73347	0.196379	4.49009	0.980663	4.68571	0.407459	4.7921	0.150345	4.6071	0.667121	5.32835	0
ILMN_1752008	7.63451	0	8.41312	0	8.52845	0	7.52425	0	8.32755	0	8.232	0	8.30075	0	8.22459	0	7.72807	0	8.02415	0	8.19981	0	7.70914	0	8.03557	0	7.47236	0	7.41734	0	6.79999	0	7.74213	0	7.92917	0	8.66152	0	8.17214	0	9.29013	0	8.35123	0	6.4003	0	7.67162	0
ILMN_3178461	5.0036	0.00557103	5.49133	0	4.8031	0.104828	5.13203	0.0150892	4.64476	0.461219	4.80999	0.124147	5.05965	0.0206612	4.78468	0.178326	4.9316	0.0347705	4.82486	0.112483	4.99545	0.0164609	5.54125	0	5.06538	0	5.06605	0.00422535	5.08905	0.00686813	4.73431	0.317585	4.80869	0.137174	4.96674	0.0372928	4.65769	0.43454	5.22701	0.0290055	5.01683	0.0455801	4.83818	0.107586	4.94391	0.0518417	4.57225	0.796726
ILMN_1702120	4.68392	0.332869	4.72356	0.27121	4.7586	0.164138	4.61905	0.628258	4.75669	0.16482	4.71925	0.274216	4.62927	0.585399	4.70298	0.33882	4.7021	0.292072	4.67175	0.40192	4.79628	0.133059	4.83702	0.0906555	4.57936	0.765867	4.59105	0.747887	4.7072	0.313187	4.75584	0.288714	4.58486	0.746228	4.8101	0.133978	4.71226	0.243733	4.66249	0.538674	4.58797	0.76105	4.66264	0.442759	4.44494	1	4.68703	0.353342
ILMN_1668895	4.91978	0.0222841	4.64798	0.485396	4.91571	0.0331034	4.80111	0.170096	4.82045	0.0900277	4.84634	0.0995907	4.77727	0.198347	4.76507	0.203018	4.53428	0.906815	4.77996	0.165981	4.66775	0.410151	4.92765	0.0348675	5.00782	0.00564175	4.81457	0.108451	4.75593	0.211538	5.09297	0.0682415	4.76544	0.187929	4.90665	0.070442	4.67236	0.373259	4.65182	0.56768	4.65101	0.542818	4.66956	0.412414	4.84556	0.107776	5.10554	0.00136426
ILMN_2046315	9.8334	0	9.89892	0	10.0025	0	9.85076	0	9.63992	0	10.0417	0	9.94115	0	9.90168	0	10.0997	0	9.77209	0	9.76038	0	9.98302	0	9.70586	0	9.62113	0	9.90057	0	9.6452	0	9.9423	0	9.68543	0	9.67011	0	9.89278	0	9.68179	0	10.0218	0	9.54526	0	9.59242	0
ILMN_3308530	4.62073	0.593315	4.66976	0.418637	4.67967	0.36	4.52641	0.919067	4.72476	0.207756	4.55057	0.874488	4.62953	0.585399	4.48149	0.99177	4.60045	0.649513	4.61814	0.591221	4.74965	0.196159	4.79258	0.132497	4.65689	0.441467	4.56672	0.833803	4.66054	0.453297	4.64216	0.570866	4.57059	0.807956	4.63477	0.55663	4.59598	0.724234	4.51658	0.95442	4.67211	0.466851	4.528	0.942069	4.63944	0.559345	4.52659	0.912688
ILMN_1767362	4.68221	0.341226	4.59124	0.713491	4.55114	0.85931	4.61145	0.659808	4.55484	0.842105	4.714	0.289222	4.59836	0.713499	4.65167	0.506173	4.80975	0.10153	4.58982	0.703704	4.5927	0.703704	4.635	0.535565	4.65412	0.445698	4.55	0.877465	4.63959	0.534341	4.64733	0.557743	4.71219	0.29904	4.65747	0.480663	4.64737	0.467967	4.78587	0.263812	4.63181	0.627072	4.664	0.435862	4.65049	0.526603	4.67551	0.399727
ILMN_1751097	8.41312	0	7.23576	0	7.71328	0	7.83178	0	7.43012	0	7.08444	0	7.28919	0	7.07324	0	7.07983	0	7.41133	0	7.94126	0	7.53835	0	7.52894	0	7.80663	0	7.30153	0	9.17939	0	8.21816	0	7.54411	0	7.30905	0	7.85416	0	6.61899	0	6.96309	0	7.50924	0	7.02984	0
ILMN_1811316	4.76072	0.13649	4.83731	0.0904033	4.71333	0.257931	4.86958	0.0973937	4.73909	0.189751	5.12858	0	5.06435	0.0192837	4.86423	0.101509	4.85768	0.0625869	4.60359	0.647462	4.77749	0.163237	4.76617	0.161785	4.77923	0.139633	4.67679	0.41831	4.73942	0.241758	4.89355	0.133858	4.66942	0.444444	4.65651	0.484807	4.79339	0.111421	4.59	0.758287	4.74109	0.270718	4.63119	0.56	4.89322	0.0804911	4.77878	0.163711
ILMN_2322356	4.56608	0.799443	4.59945	0.670376	4.61663	0.588966	4.56891	0.807956	4.64576	0.459834	4.58154	0.777626	4.56551	0.831956	4.53893	0.919067	4.60309	0.636996	4.63513	0.526749	4.5145	0.950617	4.56055	0.83682	4.61898	0.595205	4.65979	0.46338	4.47944	0.990385	4.61506	0.649606	4.58843	0.727023	4.59205	0.698895	4.55115	0.876045	4.48289	0.984807	4.60379	0.711326	4.52942	0.93931	4.58395	0.763984	4.61997	0.618008
ILMN_1666617	4.84575	0.0598886	4.88282	0.0584145	4.91851	0.0331034	4.71083	0.329218	4.79056	0.121884	4.63254	0.563438	4.77276	0.206612	4.67388	0.42524	4.72811	0.22114	5.01246	0.0205761	4.85675	0.0823045	4.83647	0.0920502	4.79171	0.121298	4.66221	0.459155	4.69791	0.336538	5.21688	0.0380577	5.09661	0.00274348	4.61879	0.622928	4.63853	0.501393	4.57526	0.813536	4.66795	0.480663	4.98388	0.0344828	4.65249	0.517053	4.55469	0.844475
ILMN_1690954	4.84282	0.0612813	4.68388	0.374131	4.8065	0.103448	4.88327	0.0864198	4.6039	0.626039	4.77639	0.156889	4.66302	0.476584	4.66547	0.458162	4.72948	0.218359	4.66958	0.407407	4.7419	0.22085	4.90719	0.0404463	4.65978	0.430183	4.89421	0.0422535	4.72014	0.274725	4.86441	0.150919	4.82485	0.119342	5.00759	0.0262431	4.70709	0.261838	4.97283	0.0994475	4.60246	0.714088	4.68122	0.375172	4.86283	0.095498	4.67486	0.399727
ILMN_2208903	8.85518	0	9.81387	0	10.2292	0	9.88559	0	11.0614	0	11.5817	0	11.0945	0	10.8774	0	10.5844	0	9.9202	0	9.90858	0	9.68289	0	9.54843	0	8.52706	0	8.65574	0	7.96709	0	9.02956	0	9.81286	0	10.5829	0	10.3901	0	10.1318	0	10.946	0	9.32351	0	9.53078	0
ILMN_1676731	4.66031	0.410864	4.72601	0.267038	4.61887	0.57931	4.63414	0.572016	4.58232	0.738227	4.59654	0.727149	4.67329	0.447658	4.62162	0.617284	4.64412	0.467316	4.61367	0.602195	4.51382	0.950617	4.58956	0.707113	4.59986	0.685472	4.74057	0.242254	4.63726	0.549451	4.58704	0.746719	4.85243	0.090535	4.55078	0.839779	4.73204	0.197772	5.33269	0.00966851	4.61702	0.671271	4.82867	0.118621	4.78613	0.167804	4.74245	0.230559
ILMN_3246993	4.56662	0.793872	4.70055	0.326843	4.71338	0.257931	4.61724	0.635117	4.60939	0.612188	4.83275	0.109141	4.77649	0.198347	4.75772	0.21262	4.57445	0.759388	4.73125	0.241427	4.58398	0.742112	4.56885	0.804742	4.62206	0.57969	4.6667	0.440845	4.82229	0.118132	4.707	0.401575	4.78042	0.165981	4.74622	0.223757	4.72245	0.222841	4.62353	0.649171	4.82575	0.157459	4.62937	0.562759	4.94382	0.0518417	4.65056	0.48704
ILMN_3231538	4.75918	0.137883	5.63465	0	5.13832	0	5.53951	0	5.30368	0	5.15838	0	5.2023	0.00275482	5.05477	0.0246914	4.80641	0.105702	4.6083	0.626886	5.44302	0	4.9351	0.0320781	4.85286	0.0620592	4.87082	0.0549296	4.95403	0.0370879	4.62778	0.611549	5.06152	0.00960219	4.70018	0.343923	5.1069	0	4.7894	0.259669	5.10067	0.0248619	4.84565	0.0993103	5.74781	0	5.16544	0
ILMN_1723837	4.84979	0.0543175	5.41192	0	4.81635	0.0951724	5.1935	0.00685871	4.83759	0.0775623	5.00445	0.0218281	4.70503	0.352617	4.72716	0.27572	5.21911	0	5.16367	0	4.98024	0.0205761	4.91532	0.0390516	5.32762	0	5.49708	0	4.98351	0.0274725	4.58227	0.757218	4.87867	0.0713306	5.25167	0	4.82309	0.0807799	5.26224	0.019337	4.82995	0.154696	4.82988	0.118621	4.62003	0.618008	4.7326	0.249659
ILMN_1768394	9.56905	0	9.7513	0	10.0106	0	9.90461	0	10.0829	0	10.2556	0	9.86376	0	10.1286	0	10.0238	0	9.83626	0	9.79982	0	10.124	0	9.98233	0	9.87461	0	9.83051	0	9.27476	0	9.82423	0	10.2218	0	10.0564	0	10.0625	0	9.91609	0	10.5101	0	10.0371	0	9.98029	0
ILMN_3236825	4.95915	0.0139276	5.01151	0.0166898	4.81717	0.0924138	4.88577	0.0823045	4.63559	0.49446	4.62791	0.583902	4.67911	0.42011	4.64503	0.525377	4.82172	0.0973574	4.60447	0.646091	4.63828	0.518519	4.93609	0.0292887	4.64822	0.468265	4.87452	0.0535211	5.39548	0	5.89352	0	4.70122	0.341564	4.54741	0.849448	4.80668	0.097493	4.57094	0.828729	4.5596	0.86326	4.65555	0.467586	4.7806	0.178718	4.65633	0.463847
ILMN_1659678	4.43584	1	4.66268	0.435327	4.60249	0.642759	4.61924	0.628258	4.49891	0.963989	4.73033	0.234652	4.53331	0.928375	4.60912	0.666667	4.52179	0.933241	4.54672	0.869684	4.49164	0.978052	4.65651	0.447699	4.69419	0.317348	4.63361	0.571831	4.57282	0.762363	4.6146	0.649606	4.60213	0.673525	4.53095	0.899171	4.61547	0.639276	4.61981	0.661602	4.51621	0.959945	4.55577	0.86069	4.70308	0.332879	4.5899	0.742156
ILMN_1694140	5.69356	0	6.46532	0	5.43975	0	6.98059	0	6.68561	0	7.27499	0	6.70614	0	5.98163	0	6.46152	0	6.41249	0	7.08225	0	5.9826	0	4.93507	0.0211566	6.54137	0	6.43016	0	5.5802	0.00918635	6.27615	0	5.75456	0	5.62197	0	6.13655	0	4.7487	0.258287	6.23526	0	7.20176	0	6.36654	0
ILMN_3238633	7.5386	0	8.62984	0	7.63451	0	8.28022	0	7.73907	0	8.27672	0	8.11346	0	8.17332	0	7.9246	0	7.99103	0	7.93717	0	7.80546	0	8.31906	0	7.61345	0	7.95915	0	8.03557	0	7.59299	0	8.26487	0	7.91638	0	6.77006	0	7.46242	0	8.51318	0	8.33954	0	8.326	0
ILMN_2250923	7.01867	0	5.54883	0	5.61238	0	5.97635	0	5.66929	0	5.28103	0	5.29782	0	5.94645	0	6.14111	0	5.21612	0	5.45689	0	5.77563	0	6.60174	0	5.76994	0	5.46931	0	5.42026	0.0183727	6.31004	0	5.60364	0	6.01726	0	5.78526	0	5.54377	0	5.30464	0	6.04954	0	6.12196	0
ILMN_2052163	6.77427	0	7.11713	0	7.07688	0	7.48908	0	6.92689	0	6.94667	0	7.16216	0	7.29895	0	7.09549	0	6.80079	0	6.73487	0	7.18286	0	6.76134	0	7.39112	0	7.00764	0	7.47002	0	7.03322	0	7.42458	0	6.95549	0	6.7917	0	6.39093	0	7.40606	0	7.58718	0	6.68323	0
ILMN_1665180	4.56696	0.793872	4.62198	0.584145	4.7047	0.277241	4.63163	0.585734	4.58488	0.729917	4.51421	0.957708	4.81973	0.144628	4.69483	0.37037	4.69531	0.311544	4.76857	0.175583	4.67652	0.377229	4.6998	0.330544	4.63297	0.524683	4.7708	0.187324	4.72372	0.267857	4.56148	0.824147	4.43816	1	4.77535	0.172652	4.67273	0.373259	4.61462	0.686464	4.73254	0.285912	4.76021	0.191724	4.60024	0.690314	4.71985	0.272851
ILMN_3247023	4.98051	0.00835655	4.81699	0.105702	5.0837	0	5.12433	0.0178326	5.91374	0	4.72426	0.25648	4.82688	0.136364	5.0253	0.0315501	4.99886	0.0166898	5.00339	0.0205761	4.66813	0.408779	5.15164	0	4.72917	0.217207	4.79589	0.13662	5.87342	0	5.50524	0.00918635	4.85425	0.0877915	4.84222	0.111878	5.12696	0	4.99882	0.0883978	4.7233	0.309392	4.92447	0.0496552	5.14769	0.00136426	5.01767	0.0204638
ILMN_1786722	5.92264	0	7.40415	0	6.30125	0	7.03973	0	6.82285	0	6.90351	0	7.13024	0	7.45317	0	5.5707	0	5.9705	0	7.20303	0	5.66591	0	6.07527	0	6.19909	0	5.00183	0.0233516	4.82254	0.190289	7.38088	0	5.95655	0	6.09909	0	6.27664	0	6.86555	0	6.47537	0	5.68942	0	5.76263	0
ILMN_1764061	4.56695	0.793872	4.5852	0.748261	4.6784	0.365517	4.66123	0.471879	4.67166	0.371191	4.57659	0.792633	4.66197	0.479339	4.56825	0.805213	4.56836	0.788595	4.52784	0.919067	4.52187	0.932785	4.63768	0.531381	4.60835	0.657264	4.6179	0.649296	4.65186	0.482143	4.80653	0.209974	4.77848	0.171468	4.66398	0.462707	4.75562	0.164345	4.635	0.61326	4.50202	0.972376	4.78582	0.158621	4.63221	0.583902	4.57274	0.796726
ILMN_3297104	4.92425	0.0222841	5.26069	0	5.52417	0	5.08858	0.0219479	5.14353	0	5.61292	0	4.79966	0.168044	5.00333	0.0356653	4.95446	0.0305981	4.94645	0.0315501	5.56764	0	5.22716	0	4.78949	0.124118	4.73627	0.249296	4.79334	0.14011	5.31579	0.023622	5.22318	0	5.07617	0.0138122	5.33186	0	4.71624	0.396409	5.2429	0.00276243	4.90451	0.0593103	5.10972	0.00818554	5.38095	0
ILMN_1733667	6.78454	0	5.86592	0	6.07935	0	6.24301	0	6.46678	0	5.95248	0	6.12652	0	5.62839	0	5.76994	0	6.25497	0	5.73214	0	6.33117	0	5.49875	0	5.82656	0	5.86187	0	5.5758	0.00918635	5.89754	0	5.98848	0	5.89177	0	4.72745	0.374309	5.8237	0	5.85408	0	5.98833	0	6.51712	0
ILMN_1781479	4.82283	0.0696379	4.77372	0.172462	5.50011	0	5.15178	0.0123457	5.52141	0	5.18988	0	5.51625	0	5.58443	0	4.82763	0.0890125	4.99535	0.0205761	4.70801	0.294925	5.14194	0	4.87763	0.0409027	4.85552	0.0732394	4.98039	0.0302198	5.25442	0.0314961	4.63506	0.562414	6.02978	0	5.51841	0	4.58458	0.780387	6.79977	0	5.19938	0	6.02961	0	5.39923	0
ILMN_1758287	4.62312	0.587744	4.75738	0.193324	4.75445	0.173793	4.71106	0.329218	5.02775	0.00277008	4.60056	0.71487	4.72638	0.307163	4.63972	0.55144	4.7172	0.250348	5.02244	0.0164609	4.75649	0.187929	4.58387	0.740586	4.7054	0.279267	4.83772	0.0929577	4.81076	0.125	4.63598	0.587927	4.87987	0.0713306	4.65573	0.487569	4.58639	0.764624	4.58273	0.792818	4.57099	0.819061	4.87901	0.0772414	4.55323	0.869031	4.73491	0.24693
ILMN_1776552	7.71032	0	7.29342	0	7.65107	0	6.61939	0	7.98404	0	7.31447	0	7.07851	0	7.31252	0	7.79013	0	8.11902	0	7.6738	0	7.49375	0	8.163	0	6.97027	0	7.92174	0	7.84638	0	7.96672	0	7.59377	0	7.64179	0	6.87988	0	7.92962	0	7.81687	0	6.51508	0	7.53649	0
ILMN_3271581	5.07117	0	5.32863	0	4.95039	0.022069	5.0922	0.0219479	5.17766	0	4.82056	0.114598	4.93618	0.0619835	4.98418	0.0384088	4.73994	0.198887	5.36416	0	5.33507	0	5.1103	0	4.77255	0.146685	4.80749	0.11831	5.19061	0	4.78573	0.234908	5.37166	0	4.72759	0.270718	4.75633	0.164345	4.72349	0.382597	4.7708	0.223757	5.02496	0.0206897	4.96178	0.0450205	4.96531	0.0313779
ILMN_1733684	4.59486	0.683844	4.68777	0.364395	4.48981	0.987586	4.66544	0.462277	4.57999	0.754848	4.52802	0.933151	4.56993	0.815427	4.62677	0.59808	4.61545	0.591099	4.62262	0.570645	4.48762	0.978052	4.60456	0.637378	4.61679	0.602257	4.5954	0.733803	4.59868	0.679945	4.76072	0.272966	4.56991	0.8107	4.58594	0.718232	4.58381	0.774373	4.62777	0.635359	4.61251	0.686464	4.76389	0.184828	4.54275	0.894952	4.65578	0.466576
ILMN_1766425	5.0791	0	4.75937	0.193324	4.88901	0.0441379	4.73171	0.288066	5.11291	0	5.1829	0	4.70312	0.359504	4.99164	0.0356653	5.10457	0	4.73212	0.23594	5.08454	0	4.97126	0.0237099	4.91077	0.0267983	4.99597	0.015493	4.78542	0.149725	4.66018	0.505249	4.70218	0.337449	4.748	0.220994	4.91864	0.0306407	4.56085	0.859116	4.86343	0.129834	4.90925	0.0593103	4.90069	0.0750341	5.68917	0
ILMN_1683859	6.96361	0	6.86174	0	7.48584	0	7.39805	0	7.83331	0	7.85059	0	7.36938	0	7.42554	0	7.12896	0	7.19184	0	7.61828	0	7.27016	0	7.07068	0	7.12774	0	6.70859	0	8.68651	0	7.19521	0	7.17444	0	7.92359	0	7.17678	0	6.22493	0	6.53344	0	7.37869	0	6.65493	0
ILMN_1691432	7.03949	0	7.26794	0	6.90124	0	6.7454	0	6.90263	0	6.35843	0	7.09245	0	6.95047	0	6.55199	0	6.06516	0	6.95252	0	6.41249	0	5.98329	0	6.64653	0	6.51796	0	6.56574	0	5.84254	0	6.87017	0	7.05098	0	7.52456	0	7.30681	0	7.47712	0	7.38692	0	6.51238	0
ILMN_1708248	4.84025	0.0640669	4.63451	0.52573	5.08613	0	4.96957	0.048011	5.15615	0	5.40386	0	5.41399	0	5.06939	0.0192044	4.96559	0.0264256	4.83258	0.101509	5.00592	0.0164609	5.03425	0.0125523	4.99576	0.00705219	4.77712	0.176056	4.67101	0.406593	4.73385	0.317585	4.66684	0.45679	5.35438	0	5.12775	0	5.11449	0.0566298	5.4418	0	4.72507	0.256552	5.19086	0	5.14832	0
ILMN_1697922	7.82618	0	7.47576	0	7.26934	0	7.08252	0	7.46357	0	7.15694	0	7.13774	0	7.33811	0	7.17339	0	7.48127	0	7.66903	0	7.58895	0	7.69525	0	7.31201	0	7.5926	0	7.43012	0	7.39215	0	7.69681	0	7.21006	0	7.47301	0	7.67162	0	7.56622	0	6.96287	0	7.66484	0
ILMN_3271724	6.00479	0	5.9868	0	5.24359	0	5.55926	0	5.70621	0	5.14154	0	5.18832	0.00275482	5.3972	0	5.05619	0.00278164	5.54524	0	5.61227	0	5.83186	0	5.23735	0	4.75899	0.202817	5.2144	0	6.24321	0	6.0276	0	5.69043	0	5.59714	0	4.98977	0.0911602	5.9491	0	5.52403	0	5.14202	0.00272851	6.14813	0
ILMN_1732566	4.73978	0.175487	4.72928	0.261474	5.01193	0.0137931	4.59664	0.711934	4.92049	0.0290859	5.01994	0.0190996	5.09361	0.0151515	4.71858	0.300412	4.77472	0.140473	4.93894	0.0329218	4.90795	0.048011	4.84425	0.0822873	4.64856	0.468265	5.16709	0	5.0507	0.0151099	5.7238	0	4.93873	0.0493827	4.68658	0.38674	4.83194	0.0710306	4.67187	0.515193	4.63406	0.61326	4.89402	0.0648276	5.18667	0	4.96293	0.0313779
ILMN_2358760	4.60086	0.660167	4.55044	0.842837	4.64589	0.478621	4.63999	0.54321	4.60124	0.646814	4.58039	0.777626	4.6031	0.695592	4.63407	0.57476	4.62427	0.554937	4.69343	0.318244	4.48149	0.982167	4.64032	0.51325	4.58719	0.736248	4.5728	0.81831	4.53898	0.883242	4.59317	0.723097	4.54758	0.877915	4.64943	0.502762	4.5735	0.806407	4.54886	0.889503	4.61311	0.683702	4.65989	0.453793	4.63135	0.585266	4.64848	0.489768
ILMN_1869442	5.40035	0	4.92204	0.0458971	4.83456	0.0786207	5.35781	0	5.10989	0	5.25888	0	5.19989	0.00275482	4.78917	0.174211	4.87809	0.0514604	5.28574	0	5.16579	0	5.61266	0	5.62929	0	5.1402	0	5.05229	0.0151099	4.73932	0.312336	5.30724	0	5.19238	0.00138122	5.48542	0	4.92869	0.117403	5.03886	0.0414365	4.90921	0.0593103	5.07254	0.0218281	4.94548	0.0368349
ILMN_1902929	4.72356	0.213092	4.79219	0.1363	4.74085	0.202759	4.83266	0.123457	4.62284	0.545706	4.65024	0.485675	4.6992	0.370523	4.88876	0.079561	4.76914	0.147427	4.89544	0.0507545	4.82707	0.102881	4.8647	0.0613668	4.9795	0.00846262	4.7307	0.256338	4.72209	0.271978	4.57971	0.770341	5.27044	0	4.83987	0.111878	4.85108	0.0557103	4.83207	0.190608	4.82052	0.164365	5.03011	0.0206897	4.59367	0.716235	4.96174	0.0327422
ILMN_1701230	5.10461	0	4.85035	0.077886	4.6937	0.308966	4.80209	0.168724	4.91936	0.0304709	4.94673	0.0450205	4.68956	0.393939	5.48986	0	5.07889	0.00139082	5.29086	0	5.14576	0	4.89175	0.0460251	5.5204	0	4.88876	0.0464789	5.01647	0.0192308	5.49921	0.00918635	4.727	0.259259	4.92518	0.0552486	4.8641	0.0445682	4.77658	0.277624	5.86715	0	5.74131	0	4.64971	0.527967	4.63626	0.536153
ILMN_1788778	8.03268	0	7.8713	0	8.04989	0	7.93075	0	7.88001	0	8.01546	0	7.33992	0	7.39716	0	8.23886	0	8.10944	0	7.90485	0	7.86193	0	7.36231	0	7.89861	0	7.9903	0	8.3224	0	8.44412	0	7.61372	0	8.56932	0	8.07554	0	8.16213	0	7.93075	0	7.32702	0	8.0514	0
ILMN_1775962	4.71195	0.245125	5.01671	0.015299	5.16648	0	4.95534	0.0576132	5.94422	0	5.82611	0	4.91753	0.0674931	5.13579	0.00548697	5.37802	0	4.74738	0.208505	5.00271	0.0164609	5.02093	0.013947	4.77647	0.145275	4.85575	0.0732394	4.91525	0.0494505	5.12948	0.0590551	5.9504	0	4.87853	0.0856354	5.1661	0	5.995	0	5.47145	0	5.03029	0.0206897	4.69422	0.358799	5.07904	0.0095498
ILMN_2160124	5.15239	0	5.86715	0	5.19598	0	5.26069	0	5.38075	0	5.28007	0	4.84906	0.11157	4.68915	0.390947	4.71706	0.250348	5.35361	0	4.69655	0.318244	5.4552	0	5.02888	0.00282087	4.73519	0.250704	5.02412	0.0178571	5.49257	0.00918635	5.68932	0	5.80341	0	4.75876	0.164345	5.20416	0.0359116	5.44258	0	4.83806	0.107586	4.80703	0.13779	5.75789	0
ILMN_3309704	4.58751	0.715877	4.53545	0.894298	4.50614	0.965517	4.5844	0.748971	4.50935	0.955679	4.56709	0.821282	4.46929	0.995868	4.49642	0.984911	4.57595	0.753825	4.53341	0.909465	4.5249	0.928669	4.54667	0.875872	4.5262	0.937941	4.45732	0.997183	4.46026	0.994505	4.65309	0.530184	4.6662	0.458162	4.59416	0.69337	4.46427	0.995822	4.50142	0.975138	4.51189	0.964088	4.53548	0.915862	4.58653	0.754434	4.63111	0.564802
ILMN_3251303	7.55098	0	6.77081	0	7.03584	0	6.14198	0	7.09637	0	6.5819	0	7.55706	0	6.60618	0	7.03562	0	7.22423	0	6.87881	0	7.36477	0	6.5569	0	6.55071	0	6.26391	0	6.09976	0	7.66736	0	6.24301	0	6.85878	0	6.68419	0	6.70434	0	6.75759	0	6.96566	0	7.00787	0
ILMN_1848659	6.04701	0	6.83354	0	5.79592	0	7.14202	0	6.13896	0	6.33097	0	6.52721	0	6.8111	0	6.15443	0	6.39896	0	6.5998	0	6.83699	0	7.24877	0	7.5298	0	7.11913	0	6.79386	0	5.89491	0	6.62991	0	6.91354	0	7.27367	0	6.78612	0	6.81735	0	6.72867	0	5.99745	0
ILMN_2294976	7.29258	0	8.6833	0	7.04581	0	7.7271	0	6.88921	0	6.57384	0	7.27016	0	7.71263	0	6.97473	0	7.15669	0	6.84065	0	7.51711	0	7.34829	0	7.32034	0	7.19362	0	7.80511	0	5.85076	0	7.05799	0	7.73983	0	5.61102	0	6.06326	0	6.3557	0	7.18475	0	7.33838	0
ILMN_3310296	4.70042	0.278552	4.7025	0.319889	4.65147	0.456552	4.58265	0.75583	4.74488	0.18144	4.76975	0.165075	4.90339	0.077135	4.69891	0.353909	4.65724	0.438108	4.67328	0.392318	4.69829	0.312757	4.66732	0.421199	4.61701	0.602257	4.51536	0.953521	4.87481	0.0659341	4.72332	0.341207	4.58836	0.727023	4.59345	0.694751	4.56562	0.83844	4.61992	0.661602	4.65766	0.517956	4.64798	0.504828	4.62527	0.609823	4.66887	0.41337
ILMN_1713800	4.56287	0.816156	4.64027	0.503477	4.60237	0.644138	4.75825	0.238683	4.75774	0.160665	4.65798	0.461119	4.78915	0.180441	4.68786	0.39369	4.70477	0.286509	4.68067	0.360768	4.79326	0.137174	4.70117	0.32636	4.57232	0.794076	4.71979	0.288732	4.58058	0.732143	4.69382	0.431759	4.6628	0.467764	4.77397	0.172652	4.6325	0.54039	4.88809	0.145028	4.77655	0.216851	4.60661	0.652414	4.64393	0.544338	4.57068	0.802183
ILMN_3225402	4.54255	0.87883	4.55188	0.840056	4.4761	0.991724	4.5972	0.705075	4.56483	0.813019	4.6568	0.463847	4.64653	0.527548	4.69023	0.388203	4.5452	0.878999	4.54401	0.876543	4.63927	0.518519	4.59849	0.658298	4.50633	0.973202	4.51842	0.950704	4.54534	0.858516	4.48675	0.98294	4.54246	0.893004	4.59588	0.689227	4.51351	0.967967	4.61795	0.66989	4.59534	0.736188	4.56485	0.826207	4.57933	0.77899	4.57603	0.781719
ILMN_1708337	4.78049	0.104457	4.78824	0.137691	4.59546	0.673103	4.79879	0.171468	4.80936	0.103878	4.82328	0.114598	4.80478	0.158402	4.7796	0.183813	5.03587	0.00556328	4.83727	0.0987654	5.28444	0	4.77149	0.154812	5.23847	0	4.86417	0.0605634	4.67674	0.39011	4.66055	0.502625	4.72143	0.272977	4.9095	0.0676796	4.71067	0.249304	4.99195	0.089779	4.9545	0.0649171	4.66861	0.413793	4.88977	0.0818554	4.80919	0.124147
ILMN_1756407	5.00224	0.00557103	4.66602	0.429764	4.86792	0.062069	4.59933	0.69273	4.82545	0.0858726	4.68145	0.373806	5.01526	0.030303	4.65233	0.504801	4.69278	0.32128	4.7535	0.200274	4.86041	0.0809328	4.55393	0.854951	5.34835	0	4.98573	0.0169014	4.80408	0.131868	4.93132	0.114173	4.50732	0.964335	5.29294	0	4.92288	0.0292479	5.00697	0.0842541	4.76257	0.237569	4.66144	0.446897	4.65714	0.499318	4.87016	0.0709413
ILMN_1793831	4.58283	0.739554	4.57663	0.769124	4.50027	0.977931	4.64049	0.537723	4.52389	0.926593	4.52954	0.927694	4.62862	0.586777	4.59712	0.698217	4.46801	0.980529	4.66414	0.42524	4.55282	0.855967	4.53022	0.914923	4.54134	0.894217	4.6292	0.594366	4.57771	0.743132	4.55957	0.833333	4.50816	0.962963	4.59768	0.680939	4.52425	0.940111	4.48378	0.984807	4.56475	0.848066	4.5494	0.881379	4.81434	0.133697	4.63572	0.538881
ILMN_1871361	4.98171	0.00696379	5.07834	0.00556328	4.9297	0.0275862	5.06917	0.0233196	4.99028	0.0138504	4.87954	0.0763984	5.02338	0.0275482	4.7026	0.33882	5.10983	0	4.8481	0.0809328	4.8476	0.0877915	4.94359	0.0292887	4.91426	0.0267983	4.8503	0.0774648	4.93623	0.0425824	5.56483	0.00918635	4.90598	0.0658436	4.78359	0.160221	5.10404	0	5.20097	0.0359116	5.09871	0.0248619	4.7246	0.256552	4.79162	0.160982	5.24146	0
ILMN_3244678	6.07218	0	5.73244	0	5.26411	0	6.0518	0	5.84473	0	5.57651	0	5.81008	0	5.91885	0	6.25981	0	6.29639	0	6.08134	0	5.90741	0	5.64604	0	6.30297	0	5.53028	0	5.58978	0.00918635	5.1429	0	6.09399	0	6.32899	0	6.12836	0	5.68006	0	5.94077	0	5.38132	0	5.65458	0
ILMN_1760992	6.64951	0	6.86649	0	6.78674	0	6.40417	0	6.98059	0	6.86076	0	6.99216	0	7.46205	0	6.81857	0	7.34754	0	6.90279	0	6.53431	0	7.61018	0	6.03608	0	7.58054	0	7.25663	0	7.22285	0	6.88281	0	6.21158	0	8.53709	0	7.52674	0	7.32454	0	5.83106	0	7.19521	0
ILMN_1695945	5.09638	0	4.67805	0.390821	4.74806	0.182069	4.64152	0.536351	4.78908	0.121884	4.55568	0.860846	4.58907	0.741047	4.66203	0.473251	4.84777	0.0709318	4.70479	0.286694	4.57041	0.790123	4.56153	0.831241	4.83567	0.0705219	5.14538	0	4.70937	0.306319	4.68568	0.458005	6.45109	0	4.90236	0.070442	4.72413	0.220056	4.63455	0.61326	4.65052	0.548343	4.86004	0.0924138	4.60234	0.678035	4.6879	0.351978
ILMN_1667309	4.63203	0.523677	4.55191	0.840056	4.65413	0.441379	4.86321	0.104252	4.75251	0.16759	4.71901	0.274216	4.57886	0.789256	4.6179	0.635117	4.63992	0.481224	4.77817	0.168724	4.57963	0.759945	4.51176	0.948396	4.6647	0.407616	4.67803	0.416901	4.50238	0.971154	4.81514	0.19685	4.6691	0.444444	4.63516	0.552486	4.77819	0.135097	4.66325	0.538674	4.65091	0.542818	4.53751	0.908966	4.61635	0.624829	4.66267	0.433834
ILMN_1734827	4.95465	0.0139276	4.7803	0.157163	4.87876	0.0551724	4.85518	0.106996	5.85774	0	5.00095	0.0231924	4.99129	0.0385675	4.9297	0.0617284	4.81742	0.0973574	4.81137	0.131687	4.83151	0.0973937	4.87621	0.055788	4.67959	0.351199	4.72757	0.270423	4.92689	0.0467033	4.66904	0.485564	4.71968	0.277092	4.65401	0.48895	4.75941	0.164345	5.00056	0.0883978	4.89685	0.0980663	5.11848	0.00551724	4.74507	0.245566	5.18164	0
ILMN_3237826	9.53078	0	9.52428	0	9.06166	0	9.72706	0	9.14704	0	9.15616	0	9.49886	0	9.48571	0	9.22278	0	9.44861	0	9.51425	0	9.36314	0	9.28859	0	9.22405	0	9.4982	0	9.59982	0	9.21998	0	9.00089	0	9.01488	0	9.95902	0	9.46894	0	9.15186	0	9.33417	0	9.46468	0
ILMN_1669565	4.89358	0.0306407	4.84772	0.0834492	4.68837	0.326897	4.65225	0.495199	4.8443	0.0706371	4.59275	0.735334	4.53975	0.900826	4.68419	0.404664	4.5364	0.89847	4.54921	0.861454	4.7382	0.223594	4.73209	0.23431	4.73377	0.215797	4.63037	0.588732	4.61629	0.627747	4.74932	0.295276	5.49036	0	4.59387	0.69337	4.6618	0.416435	4.78354	0.265193	4.68676	0.401934	4.70177	0.324138	4.79857	0.151432	4.67425	0.402456
ILMN_1916352	4.65278	0.435933	4.68834	0.361613	4.56999	0.784828	4.53898	0.897119	4.75909	0.15928	4.65101	0.480218	4.79809	0.169421	4.63061	0.578875	4.59539	0.673157	4.51428	0.953361	4.70006	0.30727	4.70056	0.327755	4.60705	0.665726	4.65014	0.512676	4.82946	0.111264	5.20957	0.0380577	4.83482	0.111111	4.70145	0.339779	4.88515	0.0362117	4.68183	0.487569	5.00333	0.0469613	4.77674	0.171034	4.7061	0.326057	4.5381	0.886767
ILMN_3233804	4.67927	0.349582	4.60818	0.631433	4.64348	0.481379	4.55685	0.834019	4.7798	0.131579	4.57153	0.80764	4.63004	0.578512	4.57644	0.77915	4.73208	0.212796	4.57201	0.77915	4.7107	0.283951	4.60115	0.64993	4.63702	0.511989	4.68289	0.398592	4.69046	0.351648	4.5802	0.769029	4.70326	0.331962	4.59686	0.683702	4.59063	0.749304	4.5926	0.751381	4.56237	0.856354	4.73016	0.244138	4.68947	0.377899	4.9753	0.0259209
ILMN_3236816	4.68659	0.32312	4.74586	0.216968	4.63096	0.526897	4.68948	0.392318	4.65726	0.416898	4.79881	0.130969	4.67088	0.451791	4.63695	0.562414	4.60664	0.623088	4.81559	0.122085	4.60098	0.672154	4.58789	0.718271	4.56266	0.827927	4.57788	0.791549	4.70441	0.317308	4.6743	0.479003	4.72734	0.259259	4.6888	0.371547	4.57262	0.810585	4.60741	0.711326	4.58875	0.755525	4.68957	0.354483	4.86437	0.0927694	4.66458	0.429741
ILMN_1706266	4.70778	0.254875	4.54202	0.869263	4.68392	0.346207	4.54816	0.872428	4.57468	0.774238	4.55855	0.854025	4.5684	0.823691	4.7057	0.333333	4.60294	0.638387	5.99262	0	4.55027	0.860082	4.67085	0.410042	4.75533	0.169252	4.55362	0.870423	4.67925	0.381868	4.49913	0.964567	4.53169	0.921811	4.52155	0.929558	4.49778	0.977716	4.49642	0.979282	4.83019	0.154696	4.72461	0.256552	4.55589	0.859482	4.56304	0.822647
ILMN_1799031	4.67913	0.349582	4.71231	0.30459	4.82229	0.0896552	4.66614	0.458162	4.65192	0.436288	4.61442	0.649386	4.75242	0.242424	4.65154	0.506173	4.77189	0.140473	4.58614	0.722908	4.60115	0.670782	4.58245	0.750349	4.70456	0.280677	4.63054	0.587324	4.70803	0.311813	4.61975	0.636483	4.76461	0.1893	4.53513	0.892265	4.65533	0.445682	4.67105	0.516575	4.62403	0.656077	4.84556	0.0993103	4.68425	0.391542	4.82334	0.111869
ILMN_2122952	8.79381	0	7.72604	0	8.77212	0	8.33268	0	8.37686	0	8.58853	0	8.56222	0	8.14774	0	8.4856	0	8.30156	0	8.36257	0	8.25201	0	8.63392	0	9.31823	0	8.67231	0	8.30987	0	8.27206	0	8.54613	0	8.68424	0	7.25089	0	7.42034	0	8.47968	0	8.92478	0	8.46314	0
ILMN_1676042	4.7274	0.206128	4.7533	0.200278	4.80785	0.103448	4.76523	0.226337	4.75884	0.15928	4.8567	0.0900409	4.82677	0.136364	4.88024	0.0877915	4.76641	0.15299	4.82506	0.112483	4.71738	0.272977	4.68388	0.369596	4.72054	0.231312	4.75161	0.216901	4.68148	0.373626	4.55607	0.847769	4.71273	0.294925	4.59402	0.69337	4.72125	0.227019	4.85079	0.175414	4.63687	0.60221	4.69447	0.342069	4.71268	0.313779	4.81613	0.120055
ILMN_1729318	7.42338	0	6.90812	0	7.46039	0	6.69483	0	6.84637	0	7.42896	0	7.07068	0	6.86507	0	7.49547	0	7.07891	0	7.20517	0	7.39258	0	6.75506	0	7.71093	0	7.18928	0	7.29416	0	6.57098	0	7.50781	0	6.71252	0	6.231	0	6.91618	0	6.92379	0	7.20966	0	7.14883	0
ILMN_1738957	4.64692	0.455432	4.59755	0.674548	4.57579	0.753103	4.57188	0.794239	4.71763	0.231302	4.62009	0.624829	4.64928	0.516529	4.6529	0.500686	4.61608	0.586926	4.7303	0.241427	4.47733	0.986283	4.61914	0.599721	4.61109	0.636107	4.63014	0.591549	4.74008	0.239011	4.83345	0.178478	5.03644	0.0150892	4.71367	0.301105	4.60184	0.707521	4.81184	0.214088	4.62364	0.65884	4.59693	0.70069	4.53078	0.924966	4.63926	0.529332
ILMN_2375599	8.11636	0	8.44412	0	8.04254	0	7.81746	0	8.0549	0	8.26738	0	7.95713	0	8.09706	0	7.77016	0	7.97384	0	8.31906	0	8.04777	0	7.75679	0	7.75679	0	8.10248	0	6.97895	0	7.86313	0	8.23513	0	7.96239	0	7.77466	0	7.81281	0	7.90337	0	8.1729	0	7.64417	0
ILMN_1800750	5.52206	0	5.86153	0	5.02428	0.00965517	5.46427	0	5.56128	0	5.14202	0	4.9492	0.0550964	5.41141	0	5.25278	0	5.20018	0	5.31032	0	5.9209	0	5.80672	0	5.17026	0	4.9833	0.0274725	6.62016	0	5.6355	0	5.39362	0	5.46078	0	5.3227	0.0110497	5.447	0	5.43668	0	5.22913	0	5.87703	0
ILMN_1900263	6.62249	0	4.98303	0.0236439	5.16558	0	5.97141	0	4.83658	0.0775623	5.60588	0	4.67572	0.439394	4.93168	0.0603567	5.32027	0	6.37325	0	5.32424	0	4.81585	0.111576	5.20657	0	5.51667	0	6.98264	0	4.8036	0.217848	4.75258	0.209877	5.95285	0	5.20011	0	4.78951	0.259669	5.28032	0	6.82152	0	5.46395	0	4.7971	0.139154
ILMN_3228294	9.44344	0	9.44285	0	9.74106	0	9.506	0	9.64075	0	9.34662	0	9.63845	0	9.60554	0	9.42533	0	9.57441	0	9.46659	0	9.65455	0	9.35913	0	9.60554	0	9.68816	0	9.40136	0	9.24006	0	9.62113	0	9.83934	0	9.63528	0	9.56816	0	9.23755	0	9.84395	0	9.6605	0
ILMN_2200915	4.53033	0.9039	4.69299	0.347705	4.47591	0.991724	4.55008	0.866941	4.62662	0.536011	4.6304	0.570259	4.59321	0.727273	4.58284	0.765432	4.55715	0.828929	4.68175	0.356653	4.72402	0.259259	4.50614	0.953975	4.54405	0.887165	4.51917	0.950704	4.60848	0.644231	4.47217	0.989501	4.56325	0.82716	4.53371	0.896409	4.59208	0.745125	4.5649	0.85221	4.56499	0.848066	4.52501	0.946207	4.59946	0.693042	4.63445	0.542974
ILMN_1784981	4.6712	0.370474	4.76391	0.183588	4.62565	0.555862	4.55112	0.861454	4.65732	0.416898	4.61466	0.649386	4.62009	0.610193	4.58783	0.748971	4.52236	0.933241	4.58667	0.721536	4.62188	0.581619	4.58776	0.718271	4.57431	0.785614	4.58839	0.753521	4.6341	0.563187	4.75064	0.293963	4.58585	0.742112	4.61802	0.628453	4.54755	0.883008	4.65636	0.551105	4.60123	0.718232	4.74061	0.222069	4.69814	0.347885	4.71432	0.281037
ILMN_1813043	4.62176	0.590529	4.62849	0.554937	4.64061	0.492414	4.60105	0.689986	4.6577	0.414127	4.70056	0.324693	4.58169	0.774105	4.74719	0.227709	4.62132	0.567455	4.46582	0.993141	4.67932	0.373114	4.75177	0.191074	4.67639	0.369535	4.73612	0.249296	4.65669	0.468407	4.73671	0.316273	4.77646	0.17284	4.61353	0.642265	4.66411	0.4039	4.55369	0.877072	4.72205	0.312155	4.59425	0.706207	4.73892	0.259209	4.59935	0.701228
ILMN_1894821	5.10268	0	5.44482	0	4.70739	0.268966	5.15065	0.0123457	5.78514	0	5.57349	0	4.54342	0.889807	4.90947	0.0727023	5.09432	0	4.79896	0.142661	5.69446	0	4.95312	0.0292887	4.74817	0.187588	4.67998	0.412676	4.61935	0.614011	5.87417	0	4.82007	0.131687	5.14333	0.00690608	4.92598	0.0250696	4.61416	0.690608	4.66051	0.509669	4.86075	0.0924138	5.05005	0.0245566	4.74677	0.215553
ILMN_1670881	4.93853	0.0181058	4.74475	0.21975	4.9108	0.0344828	5.11848	0.0178326	4.82663	0.0858726	4.53564	0.914052	4.64292	0.538567	4.94581	0.0576132	4.78666	0.123783	4.79002	0.155007	4.87146	0.0740741	4.77435	0.147838	5.31722	0	5.0036	0.0140845	4.68866	0.358516	4.66736	0.489501	5.61011	0	4.62457	0.606354	4.79771	0.107242	4.6295	0.631215	4.69469	0.38674	4.59306	0.713103	4.8256	0.125512	4.83971	0.095498
ILMN_1693014	8.89399	0	9.95542	0	9.93473	0	10.2567	0	9.81181	0	10.0531	0	10.4309	0	10.3619	0	9.3482	0	9.39289	0	9.85151	0	9.05725	0	8.88345	0	9.02283	0	9.07634	0	8.326	0	8.9711	0	9.49981	0	9.98558	0	9.95265	0	9.76408	0	9.79036	0	9.88672	0	8.9711	0
ILMN_3300198	4.92789	0.0222841	5.0974	0.00417246	5.63086	0	4.83287	0.123457	5.23537	0	5.57441	0	6.1055	0	5.58961	0	5.18776	0	5.40396	0	5.57416	0	4.99179	0.0223152	5.01472	0.00282087	5.06009	0.00422535	4.88698	0.0604396	4.60876	0.673228	4.70652	0.320988	5.0217	0.0234807	5.52254	0	5.65741	0	4.72625	0.303867	5.63174	0	5.22257	0	5.27625	0
ILMN_1804738	4.58523	0.729805	4.58852	0.72879	4.58384	0.715862	4.83554	0.119342	4.53605	0.894737	4.52337	0.937244	4.56756	0.827824	4.58547	0.759945	4.63732	0.49235	4.67273	0.396433	4.59155	0.706447	4.60245	0.642957	4.57341	0.789845	4.55252	0.870423	4.6492	0.489011	4.71562	0.38189	4.73217	0.251029	4.63342	0.558011	4.67207	0.373259	4.7386	0.359116	4.60797	0.700276	4.5171	0.961379	4.57606	0.78854	4.55214	0.851296
ILMN_3223126	4.88365	0.0348189	6.18341	0	5.3833	0	5.61333	0	5.26422	0	5.89796	0	5.36416	0	5.71086	0	5.61873	0	5.75134	0	5.10151	0	5.30485	0	5.01719	0.00282087	5.19997	0	4.9268	0.0467033	4.84354	0.173228	7.5799	0	5.06456	0.0138122	5.39396	0	5.78287	0	6.14449	0	5.39732	0	5.21492	0	4.93733	0.0395634
ILMN_3249553	4.70053	0.277159	4.71607	0.292072	4.63655	0.503448	4.63458	0.569273	4.65574	0.419668	4.72002	0.270123	4.70005	0.369146	4.60336	0.679012	4.76912	0.147427	4.76916	0.175583	5.64907	0	4.66591	0.426778	4.69717	0.307475	4.78255	0.161972	4.74805	0.223901	4.62063	0.632546	4.94977	0.042524	4.7218	0.280387	4.61367	0.650418	4.77292	0.283149	4.81562	0.16989	4.84808	0.097931	4.89981	0.0750341	5.0514	0.0177353
ILMN_1800197	8.09136	0	7.22176	0	7.36449	0	7.80663	0	7.48708	0	7.52204	0	7.79622	0	7.01515	0	7.2384	0	7.35416	0	7.52398	0	7.78156	0	7.2199	0	7.31713	0	8.53661	0	7.71122	0	6.83663	0	6.9679	0	7.47613	0	7.38215	0	7.84463	0	7.46437	0	7.88579	0	7.36148	0
ILMN_3254978	4.5902	0.706128	4.52063	0.933241	4.59402	0.674483	4.71895	0.314129	4.59848	0.666205	4.61412	0.652115	4.58736	0.749311	4.66841	0.447188	4.53183	0.913769	4.72154	0.255144	4.58975	0.721536	4.66278	0.439331	4.49825	0.978843	4.62929	0.594366	4.50597	0.968407	4.66965	0.485564	4.59778	0.689986	4.76599	0.18232	4.76962	0.144847	4.70492	0.429558	4.56723	0.832873	4.64727	0.504828	4.6629	0.476126	4.82519	0.110505
ILMN_1705210	4.58626	0.721448	4.54126	0.876217	4.594	0.674483	4.57552	0.777778	4.49919	0.963989	4.51572	0.95498	4.5615	0.84022	4.54035	0.914952	4.64714	0.45758	4.54746	0.865569	4.46152	0.99177	4.58328	0.747559	4.62828	0.550071	4.64004	0.547887	4.63491	0.557692	4.62414	0.622047	4.55637	0.849108	4.51079	0.951657	4.54133	0.896936	4.48502	0.984807	4.52614	0.946133	4.60007	0.685517	4.50641	0.959072	4.57595	0.781719
ILMN_1883404	6.12468	0	6.14702	0	5.82175	0	5.40759	0	5.43542	0	5.83374	0	5.69909	0	5.97719	0	6.18643	0	6.05883	0	6.01631	0	5.83692	0	6.20774	0	5.23905	0	6.19218	0	6.08618	0	6.3773	0	5.9166	0	5.4629	0	6.6009	0	5.72552	0	6.00459	0	5.07345	0.0204638	6.01021	0
ILMN_1692844	4.95685	0.0139276	4.94912	0.0333797	5.25633	0	4.7707	0.216735	5.1318	0	5.31633	0	5.38727	0	4.90203	0.0754458	4.97189	0.0250348	6.1875	0	5.42702	0	5.26798	0	5.08338	0	6.32715	0	4.71761	0.278846	4.73927	0.312336	5.20556	0	6.19457	0	5.13195	0	5.17101	0.0372928	5.44949	0	4.89864	0.0606897	5.16906	0	5.26525	0
ILMN_1738825	5.01073	0.00417827	5.21841	0	4.92219	0.0317241	5.23618	0.00274348	4.99093	0.0138504	4.84515	0.0995907	5.12146	0.0123967	4.78258	0.18107	4.88785	0.0472879	5.03795	0.0150892	4.94142	0.0384088	5.37318	0	5.17065	0	4.8827	0.0507042	5.10282	0.00274725	5.34051	0.023622	5.53302	0	4.87689	0.0856354	4.9983	0.00278552	5.60682	0	5.66412	0	4.73597	0.228966	5.3959	0	5.30951	0
ILMN_1721986	4.63622	0.498607	4.7197	0.280946	4.61195	0.606897	4.60768	0.673525	4.60712	0.617729	4.55115	0.869031	4.93926	0.0578512	4.71685	0.301783	4.64792	0.456189	4.71585	0.264746	4.57931	0.761317	4.76681	0.161785	4.69941	0.300423	4.61322	0.670423	4.84646	0.0934066	4.78368	0.238845	4.58869	0.727023	4.59039	0.70442	4.60681	0.678273	4.61231	0.696133	4.56497	0.848066	4.65622	0.466207	4.65591	0.508868	4.72523	0.263302
ILMN_2339748	7.99752	0	8.53806	0	8.7255	0	8.43539	0	9.28021	0	9.29301	0	9.23228	0	9.22733	0	9.03881	0	8.41725	0	8.65208	0	8.79946	0	8.38522	0	8.49769	0	7.98276	0	7.46658	0	8.25076	0	9.09861	0	9.02824	0	9.33962	0	8.82196	0	8.93937	0	8.84606	0	8.18961	0
ILMN_2164242	7.17188	0	7.47413	0	7.40415	0	7.40899	0	7.57829	0	7.34925	0	7.74474	0	7.82254	0	7.51711	0	6.88071	0	7.35762	0	7.36668	0	6.94691	0	7.30737	0	7.73628	0	6.04316	0	6.93066	0	7.95915	0	7.66287	0	7.37073	0	7.4343	0	7.61828	0	7.89164	0	7.2553	0
ILMN_1657056	4.68447	0.330084	4.66935	0.418637	4.54878	0.867586	4.53945	0.894376	4.53245	0.907202	4.57426	0.79809	4.67185	0.449036	4.56402	0.828532	4.66579	0.410292	4.54985	0.860082	4.64973	0.481481	4.73329	0.23152	4.47073	0.990127	4.57723	0.795775	4.66995	0.409341	4.52499	0.933071	4.7206	0.27572	4.47665	0.987569	4.67673	0.35376	4.73658	0.364641	4.57046	0.819061	4.52963	0.936552	4.78034	0.178718	4.5211	0.927694
ILMN_1665554	7.00831	0	6.95021	0	7.28094	0	6.76042	0	7.25964	0	7.40789	0	7.01268	0	7.16392	0	6.95372	0	6.42378	0	7.45738	0	7.23021	0	7.28361	0	7.5435	0	7.0649	0	6.43367	0	7.08873	0	6.91747	0	7.383	0	7.88653	0	5.86999	0	6.9754	0	7.25663	0	7.41133	0
ILMN_1709818	4.46047	0.995822	4.58816	0.72879	4.55201	0.855172	4.5839	0.750343	4.72176	0.220222	4.51697	0.948158	4.50202	0.966942	4.6087	0.666667	4.63774	0.489569	4.64671	0.492455	4.60086	0.672154	4.58285	0.748954	4.47703	0.987306	4.46582	0.995775	4.52504	0.927198	4.62012	0.635171	4.70362	0.331962	4.6812	0.401934	4.48541	0.98468	4.68601	0.475138	4.51559	0.961326	4.54812	0.884138	4.6587	0.496589	4.59733	0.708049
ILMN_1878459	4.59583	0.679666	4.66543	0.431154	4.61446	0.598621	4.5497	0.869684	4.56049	0.82964	4.83157	0.110505	4.69225	0.385675	4.63367	0.57476	4.70503	0.286509	4.68093	0.360768	4.61577	0.604938	4.69431	0.341702	4.67856	0.356841	4.64147	0.542254	4.73227	0.255495	4.63434	0.589239	4.68511	0.397805	4.69869	0.350829	4.57683	0.799443	4.80695	0.220994	4.61562	0.674033	4.61416	0.623448	4.62313	0.613915	4.62489	0.600273
ILMN_3298560	4.79101	0.0988858	4.5549	0.827538	4.53335	0.907586	4.6402	0.541838	4.6223	0.547091	4.74258	0.212824	4.69267	0.385675	4.76481	0.205761	4.63684	0.493741	4.60862	0.626886	4.63122	0.547325	4.505	0.95537	4.6361	0.51622	4.66517	0.447887	4.66356	0.43544	4.68364	0.46063	4.60904	0.652949	4.67502	0.430939	4.62283	0.597493	4.71989	0.388122	4.66187	0.506906	4.58434	0.754483	4.55359	0.869031	4.56964	0.804911
ILMN_1682336	5.35299	0	5.20858	0	6.00026	0	6.56649	0	5.80411	0	5.94533	0	6.10984	0	5.31157	0	5.01472	0.0111266	5.37574	0	5.8582	0	5.30203	0	5.96158	0	5.63935	0	4.95673	0.0370879	5.74621	0	5.969	0	5.1402	0.00690608	6.07772	0	6.80987	0	5.74905	0	5.9981	0	5.54377	0	5.23921	0
ILMN_1730236	4.64044	0.480501	4.78372	0.150209	4.84127	0.0717241	4.6789	0.418381	4.58454	0.732687	4.74319	0.212824	4.79381	0.174931	4.56898	0.803841	4.56309	0.810848	4.87484	0.0631001	4.68157	0.360768	4.91821	0.0390516	4.75671	0.166432	4.8531	0.0732394	4.93499	0.0425824	4.81523	0.19685	4.80385	0.139918	4.77809	0.168508	4.93574	0.0208914	5.48135	0	4.97434	0.0538674	5.10233	0.00551724	4.69867	0.346521	4.59539	0.716235
ILMN_1720274	4.73382	0.196379	4.59442	0.692629	4.55055	0.862069	4.60663	0.676269	4.60342	0.628809	4.55282	0.866303	4.5205	0.951791	4.55837	0.855967	4.55627	0.83032	4.56942	0.790123	4.59782	0.684499	4.56073	0.83682	4.52883	0.932299	4.64997	0.512676	4.57412	0.760989	4.54825	0.867454	4.44954	0.995885	4.60029	0.678177	4.60923	0.667131	4.67077	0.519337	4.60031	0.723757	4.7381	0.226207	4.51564	0.949523	4.62264	0.612551
ILMN_3239272	5.28857	0	5.7344	0	4.7082	0.267586	4.92428	0.0685871	5.01307	0.00415512	5.47542	0	4.60639	0.683196	4.90339	0.0754458	5.60003	0	4.8744	0.0631001	4.9742	0.0233196	4.72645	0.259414	5.95141	0	5.73205	0	5.42576	0	6.54831	0	4.97126	0.0329218	5.2677	0	5.48225	0	4.8004	0.237569	5.10208	0.0234807	5.30602	0	4.67071	0.440655	4.81482	0.120055
ILMN_1679476	7.40869	0	6.62991	0	7.45914	0	7.30242	0	6.9973	0	7.34474	0	7.83142	0	7.75775	0	7.45763	0	7.95578	0	6.92401	0	6.79711	0	6.78251	0	7.8145	0	6.85781	0	7.0443	0	6.44764	0	7.108	0	7.02392	0	5.54422	0	6.29222	0	7.14582	0	7.4239	0	7.15472	0
ILMN_1723042	4.88574	0.0334262	4.82895	0.0987483	4.84404	0.0703448	5.0633	0.0233196	4.70923	0.247922	4.78339	0.144611	4.9881	0.0413223	4.66529	0.458162	5.1935	0	4.77542	0.170096	4.76212	0.182442	5.16631	0	5.60193	0	5.63258	0	5.37349	0	4.85872	0.152231	4.62477	0.60631	5.16414	0.00276243	5.07207	0	4.90444	0.133978	4.65478	0.535912	4.89818	0.0606897	4.89566	0.0777626	4.86776	0.0750341
ILMN_1655485	5.7293	0	5.19822	0	5.98126	0	5.87118	0	5.57755	0	5.43304	0	5.67542	0	5.97867	0	6.15995	0	5.50837	0	5.7232	0	6.18541	0	6.45027	0	5.22568	0	5.32993	0	5.40889	0.0183727	5.22454	0	6.48067	0	5.78326	0	6.48481	0	5.05468	0.0345304	6.47083	0	6.38358	0	5.39281	0
ILMN_1762424	4.59229	0.694986	4.66226	0.436718	4.70412	0.278621	4.68507	0.406036	4.73753	0.192521	4.62167	0.620737	4.74564	0.260331	4.81443	0.144033	4.68291	0.340751	4.70968	0.278464	4.60261	0.666667	4.6806	0.376569	4.57309	0.791255	4.6157	0.66338	4.62574	0.592033	4.6815	0.463255	4.80546	0.137174	4.55741	0.820442	4.77315	0.143454	4.74572	0.342541	4.59913	0.726519	4.7478	0.209655	4.64546	0.540246	4.60982	0.652115
ILMN_1694477	4.60271	0.655989	4.61047	0.624478	4.56315	0.815172	4.66195	0.465021	4.47475	0.990305	4.62891	0.57708	4.56234	0.84022	4.63659	0.565158	4.54031	0.891516	4.52225	0.930041	4.64536	0.492455	4.54816	0.871688	4.68152	0.341326	4.59458	0.735211	4.5237	0.929945	4.50109	0.959318	4.53649	0.914952	4.53574	0.888122	4.58513	0.767409	4.65024	0.574586	4.55498	0.881215	4.54786	0.885517	4.68544	0.388813	4.51211	0.94543
ILMN_3186782	4.81327	0.0738162	4.68377	0.375522	4.66698	0.406897	4.64331	0.528121	4.72595	0.203601	4.84276	0.100955	4.89576	0.0798898	4.85453	0.104252	4.54076	0.890125	4.68594	0.342936	4.58448	0.739369	4.72064	0.270572	4.92204	0.0253879	4.74229	0.238028	4.49586	0.978022	5.03011	0.0787402	4.7128	0.294925	4.74831	0.220994	4.75172	0.172702	4.58186	0.79558	4.72947	0.294199	4.6605	0.452414	4.71699	0.306958	4.67972	0.390177
ILMN_1722622	10.1196	0	10.3228	0	10.3619	0	10.9624	0	10.6799	0	10.8325	0	11.1571	0	11.1109	0	10.3219	0	10.3352	0	10.6856	0	10.0332	0	10.6157	0	10.7459	0	11.0642	0	8.55623	0	10.4968	0	11.159	0	10.8697	0	9.85686	0	9.95265	0	11.3087	0	11.9712	0	10.8476	0
ILMN_2203549	4.72783	0.206128	4.70978	0.307371	4.51842	0.947586	4.61191	0.658436	4.61145	0.606648	4.68557	0.358799	4.75115	0.243802	4.69152	0.386831	4.62535	0.549374	4.63091	0.539095	4.69344	0.33059	4.62683	0.564854	4.56396	0.819464	4.71841	0.294366	4.75759	0.207418	4.64375	0.565617	4.72782	0.259259	4.64867	0.508287	4.56279	0.846797	4.56322	0.856354	4.64157	0.584254	4.77201	0.172414	4.75425	0.222374	4.63196	0.560709
ILMN_1747831	4.55809	0.831476	4.73525	0.239221	4.49766	0.97931	4.59074	0.728395	4.58319	0.736842	4.53305	0.919509	4.63238	0.568871	4.67235	0.432099	4.52844	0.922114	4.61743	0.591221	4.54839	0.864198	4.59722	0.665272	4.59182	0.719323	4.56116	0.850704	4.59872	0.679945	4.60729	0.675853	4.54755	0.877915	4.53456	0.895028	4.48395	0.98468	4.64682	0.581492	4.63385	0.616022	4.51413	0.968276	4.61683	0.623465	4.65291	0.481583
ILMN_1801605	7.31962	0	7.09294	0	6.97373	0	6.80881	0	7.13254	0	6.96713	0	6.89277	0	6.29881	0	6.68973	0	5.71016	0	6.58448	0	6.80213	0	6.9443	0	5.47657	0	6.84661	0	7.06874	0	7.09569	0	6.95252	0	6.98442	0	6.26479	0	7.16901	0	6.90764	0	6.91146	0	6.53105	0
ILMN_2068435	5.64866	0	5.42845	0	6.07404	0	5.19069	0.00685871	6.07425	0	6.43413	0	5.56217	0	5.56854	0	6.28138	0	6.44499	0	5.53225	0	5.49243	0	5.80393	0	6.19291	0	6.67172	0	6.42156	0	7.22011	0	6.5043	0	5.90811	0	5.02	0.0814917	6.97473	0	6.9003	0	6.38247	0	5.90811	0
ILMN_1730809	5.05005	0	4.72031	0.280946	4.67715	0.369655	4.64527	0.51989	4.83995	0.0775623	4.7379	0.222374	4.6963	0.378788	4.82663	0.128944	4.97277	0.0250348	4.74477	0.211248	4.75169	0.194787	4.8091	0.121339	4.85733	0.0564175	4.65839	0.469014	4.72843	0.259615	4.70746	0.397638	4.73506	0.246914	4.73308	0.26105	4.87739	0.04039	5.12105	0.0538674	7.19386	0	4.62633	0.573793	4.86413	0.0927694	4.8278	0.107776
ILMN_1744045	5.50659	0	5.80341	0	5.25077	0	5.79609	0	5.08972	0	5.29564	0	5.20669	0.00137741	6.01964	0	5.36725	0	5.7602	0	5.56483	0	4.92407	0.0376569	5.69162	0	6.20064	0	6.01426	0	5.50267	0.00918635	5.67248	0	5.34545	0	5.30321	0	6.3251	0	5.71646	0	5.06016	0.0124138	5.43279	0	5.30645	0
ILMN_1652963	4.83939	0.0640669	4.65146	0.475661	4.61899	0.57931	4.57633	0.773663	4.55312	0.850416	4.65228	0.473397	4.59103	0.73416	4.63622	0.566529	4.53725	0.895688	4.55399	0.846365	4.49078	0.978052	4.5197	0.940028	4.58137	0.755994	4.5032	0.970423	4.47024	0.991758	4.62155	0.631234	4.63483	0.563786	4.63932	0.542818	4.53683	0.910864	4.60516	0.720994	4.81114	0.174033	4.53979	0.902069	4.64804	0.534789	4.57353	0.793997
ILMN_1653876	4.67941	0.349582	4.76987	0.176634	4.72188	0.238621	5.14644	0.0123457	5.2098	0	4.78913	0.135061	4.57988	0.780992	4.9388	0.0589849	4.79472	0.116829	4.81475	0.124829	4.85703	0.0823045	4.88483	0.0502092	4.68836	0.327221	4.77782	0.173239	5.11766	0.00274725	5.07708	0.0708661	4.83631	0.108368	4.94089	0.051105	4.80648	0.097493	4.71815	0.393646	4.67225	0.466851	4.68881	0.358621	4.64191	0.555252	4.77066	0.173261
ILMN_1664320	4.55875	0.827298	4.71605	0.292072	4.58617	0.707586	4.55676	0.834019	4.63181	0.51108	4.56984	0.810368	4.57769	0.794766	4.57904	0.775034	4.5316	0.913769	4.57801	0.768176	4.57565	0.770919	4.64566	0.48954	4.55282	0.863188	4.62337	0.622535	4.67205	0.403846	4.61355	0.650919	4.80762	0.137174	4.64263	0.531768	4.78226	0.129526	4.53278	0.929558	4.63959	0.589779	4.62927	0.564138	4.63458	0.572988	4.56091	0.825375
ILMN_1810780	4.51921	0.941504	4.625	0.574409	4.61556	0.591724	4.60201	0.688615	4.65436	0.423823	4.607	0.68895	4.73761	0.283747	4.60045	0.685871	4.53361	0.909597	4.66205	0.430727	4.56913	0.794239	4.62178	0.58159	4.5842	0.744711	4.57032	0.826761	4.61471	0.634615	4.71414	0.388451	4.6768	0.42524	4.9647	0.0400552	4.54173	0.896936	4.59353	0.75	4.57315	0.813536	4.62223	0.591724	4.51035	0.95498	4.6361	0.537517
ILMN_1670379	11.0712	0	10.3871	0	9.63019	0	9.87461	0	7.38726	0	7.70268	0	5.99731	0	8.64759	0	10.5403	0	9.93253	0	8.46247	0	10.2645	0	10.5225	0	11.4355	0	10.1296	0	10.6231	0	11.4321	0	9.18783	0	10.3941	0	10.4031	0	10.1833	0	6.92914	0	7.88866	0	8.23839	0
ILMN_1743402	4.8387	0.0640669	4.67505	0.394993	4.71106	0.263448	4.60776	0.673525	4.73135	0.198061	4.54043	0.896317	4.70656	0.35124	4.75323	0.219479	4.57333	0.767733	4.71066	0.274348	4.82141	0.105624	4.67476	0.393305	5.49905	0	5.18127	0	4.83688	0.101648	4.93905	0.107612	5.84763	0	4.76108	0.198895	4.87447	0.04039	4.54714	0.892265	4.77841	0.216851	4.58152	0.765517	4.6282	0.600273	4.70456	0.304229
ILMN_1671895	5.00381	0.00557103	4.97653	0.0236439	5.58031	0	5.40408	0	5.19989	0	5.74488	0	5.70486	0	5.50862	0	6.15741	0	5.0784	0.00960219	5.16318	0	5.45132	0	5.67248	0	5.6965	0	5.3603	0	5.38525	0.0209974	5.56841	0	5.69966	0	5.324	0	5.70746	0	5.59673	0	6.28572	0	5.90338	0	6.15859	0
ILMN_1763540	8.17511	0	8.68608	0	8.54189	0	9.47052	0	8.50524	0	8.88504	0	8.75636	0	8.40545	0	8.38017	0	8.46928	0	8.82498	0	9.08549	0	8.57346	0	8.04597	0	8.93875	0	8.60877	0	8.92234	0	8.83667	0	8.38665	0	8.39134	0	8.41184	0	8.95662	0	9.28499	0	9.13105	0
ILMN_1778374	10.2823	0	10.3597	0	9.40063	0	10.1033	0	9.74612	0	10.1084	0	9.89177	0	9.97862	0	9.63762	0	9.82589	0	10.1033	0	10.1084	0	9.64075	0	10.1228	0	10.2798	0	9.98963	0	9.77866	0	9.83626	0	9.9574	0	10.1443	0	9.97369	0	9.82962	0	9.68096	0	10.2842	0
ILMN_1720255	4.73442	0.194986	4.61498	0.609179	4.72285	0.238621	4.65292	0.492455	4.7558	0.16482	4.76883	0.165075	4.66271	0.477961	4.64233	0.537723	4.58539	0.716273	4.63461	0.528121	4.76548	0.179698	4.66507	0.429568	4.82663	0.0860367	4.71792	0.295775	4.67185	0.403846	4.77928	0.244094	4.62603	0.603567	4.71513	0.29558	4.63175	0.543175	4.87893	0.151934	4.7582	0.243094	4.59017	0.728276	4.66967	0.450205	4.82036	0.117326
ILMN_1915816	4.60438	0.653203	4.59268	0.705146	4.67835	0.365517	4.93958	0.0617284	4.74693	0.177285	4.63314	0.562074	4.7186	0.320937	4.71377	0.315501	4.60599	0.624478	4.74979	0.20439	4.66852	0.404664	4.57551	0.7894	4.72677	0.220028	4.9638	0.0211268	4.60004	0.677198	4.73427	0.317585	4.71121	0.305898	4.66378	0.464088	4.70755	0.261838	4.77415	0.281768	4.74571	0.262431	4.64553	0.510345	4.69297	0.362892	4.69441	0.334243
ILMN_1669543	4.66397	0.396936	4.7275	0.264256	4.77782	0.133793	4.67717	0.422497	4.70276	0.263158	4.72837	0.242838	4.63867	0.549587	4.68262	0.408779	4.67736	0.367177	4.72886	0.245542	4.73937	0.222222	4.6532	0.461646	4.62585	0.559944	4.78197	0.164789	4.55193	0.843407	4.79367	0.229659	4.72498	0.264746	4.77819	0.168508	4.64045	0.494429	4.612	0.698895	4.64484	0.570442	4.67282	0.402759	4.67675	0.417462	4.75615	0.203274
ILMN_1779076	5.81732	0	5.7602	0	6.37278	0	5.6355	0	6.7649	0	7.00681	0	6.68803	0	6.28536	0	6.42156	0	6.35132	0	6.7553	0	6.08692	0	5.99467	0	6.10169	0	5.81522	0	5.02842	0.0787402	6.2653	0	6.66889	0	5.98848	0	5.19989	0.0359116	5.86632	0	5.64978	0	6.74656	0	6.23572	0
ILMN_1776822	4.52617	0.923398	4.65998	0.445063	4.71451	0.255172	4.6215	0.624143	4.65758	0.415512	4.68666	0.358799	4.54512	0.88843	4.57295	0.790123	4.53987	0.891516	4.55435	0.844993	4.6663	0.419753	4.57091	0.800558	4.62097	0.585331	4.60131	0.705634	4.75317	0.212912	4.66407	0.5	4.50388	0.967078	4.68642	0.388122	4.6533	0.449861	4.5712	0.827348	4.76288	0.237569	4.61797	0.611034	4.65154	0.52251	4.5545	0.844475
ILMN_1709396	8.29256	0	8.08259	0	8.80683	0	7.88258	0	8.61588	0	9.21534	0	8.82957	0	8.50191	0	8.40454	0	8.64557	0	8.44009	0	8.19673	0	8.55713	0	8.10521	0	7.75046	0	7.35848	0	8.16177	0	7.98622	0	8.68925	0	7.33153	0	7.53476	0	8.05778	0	8.55523	0	8.04634	0
ILMN_2300396	6.23303	0	6.39761	0	6.9032	0	7.29189	0	6.61107	0	7.25507	0	6.79483	0	6.85765	0	6.4075	0	5.47404	0	7.05307	0	7.4182	0	6.64398	0	7.08181	0	6.61266	0	5.37729	0.0209974	7.26868	0	6.84547	0	6.6608	0	5.15597	0.0428177	6.91691	0	6.77793	0	7.15831	0	7.16753	0
ILMN_1830806	5.53028	0	5.02392	0.0139082	5.01297	0.0137931	4.89931	0.0740741	5.12863	0	5.17482	0	5.03307	0.0261708	5.26058	0	5.16019	0	4.6647	0.421125	5.02809	0.0109739	4.89548	0.0460251	5.62528	0	5.18023	0	5.15004	0	4.65561	0.520997	4.93358	0.0493827	4.78148	0.160221	4.91976	0.0306407	7.47159	0	5.05075	0.0372928	5.42307	0	4.95629	0.0450205	5.89275	0
ILMN_1814002	7.10075	0	6.02289	0	5.28956	0	4.89883	0.0740741	4.60741	0.617729	4.745	0.210095	4.69579	0.380165	4.77171	0.196159	5.66693	0	4.88629	0.0534979	5.57247	0	5.60682	0	5.79894	0	6.4635	0	5.40351	0	5.65195	0.00262467	6.68419	0	5.05921	0.0138122	5.50426	0	4.61077	0.700276	5.41738	0	5.00602	0.0289655	5.59378	0	4.97585	0.0259209
ILMN_2092987	4.5808	0.743733	4.55629	0.823366	4.56126	0.823448	4.65278	0.492455	4.64865	0.450139	4.63346	0.557981	4.62754	0.592287	4.58399	0.759945	4.50929	0.94854	4.51615	0.949246	4.61978	0.588477	4.59623	0.672245	4.6812	0.342736	4.64277	0.532394	4.54271	0.872253	4.69795	0.423885	4.86335	0.0809328	4.58401	0.726519	4.78012	0.130919	4.5425	0.904696	4.56749	0.831492	4.56334	0.831724	4.64919	0.529332	4.62518	0.598909
ILMN_3204346	5.48135	0	5.26731	0	5.24852	0	5.05787	0.0233196	5.46237	0	5.07083	0.00682128	5.22279	0	4.98595	0.037037	5.35512	0	5.56444	0	5.46237	0	4.81608	0.111576	5.2103	0	5.23061	0	5.29482	0	6.45931	0	5.09894	0.00137174	5.2037	0	5.45155	0	6.01507	0	4.8245	0.157459	5.30041	0	5.22941	0	6.17204	0
ILMN_3301688	5.62945	0	5.78831	0	5.41151	0	6.42494	0	5.25536	0	5.53554	0	6.1476	0	5.88328	0	5.69624	0	5.91771	0	4.88193	0.0644719	6.03805	0	5.45027	0	6.04567	0	6.10849	0	4.83256	0.182415	5.29398	0	5.99687	0	5.2102	0	6.7679	0	5.58845	0	5.70638	0	5.67096	0	5.17497	0
ILMN_3247748	5.2292	0	6.91502	0	5.52486	0	6.41024	0	5.53337	0	5.76821	0	6.43291	0	6.01226	0	6.02794	0	5.21517	0	6.05262	0	5.78514	0	6.13839	0	6.58245	0	6.76084	0	5.4855	0.0104987	4.93247	0.0493827	6.30713	0	6.38834	0	6.37066	0	5.73488	0	5.84975	0	5.29606	0	5.09143	0.00682128
ILMN_1701641	5.4388	0	5.43959	0	5.41676	0	4.79844	0.171468	5.00501	0.00831025	5.34767	0	5.08291	0.0165289	5.05395	0.0246914	5.38941	0	4.83759	0.0987654	5.3994	0	4.97752	0.0223152	5.42229	0	4.86598	0.0591549	4.82763	0.114011	5.08822	0.0682415	5.3833	0	5.03022	0.0220994	5.02276	0	5.09656	0.0621547	5.36618	0	5.11998	0.00551724	4.51882	0.941337	5.09686	0.00272851
ILMN_1806892	4.77792	0.10585	4.65607	0.45758	4.64839	0.473103	4.85825	0.105624	4.82432	0.0872576	4.73473	0.225102	4.67998	0.418733	4.93147	0.0603567	4.84491	0.0737135	4.75181	0.201646	4.56258	0.820302	4.74986	0.192469	4.69952	0.300423	4.71139	0.315493	4.76011	0.200549	4.67476	0.479003	4.63979	0.541838	4.67815	0.417127	4.71463	0.239554	4.78875	0.26105	4.65684	0.520718	4.6908	0.351724	4.75644	0.216917	4.67049	0.412005
ILMN_3186437	4.59242	0.694986	4.70768	0.310153	4.57351	0.766897	4.55731	0.831276	4.77084	0.144044	4.66357	0.442019	4.71351	0.331956	4.5724	0.792867	4.69738	0.305981	4.61411	0.600823	4.6672	0.414266	4.56991	0.801953	4.68407	0.334274	4.57026	0.826761	4.76762	0.190934	4.60861	0.673228	4.64577	0.526749	4.55847	0.814917	4.54376	0.892758	4.57724	0.809392	4.7937	0.197514	4.52883	0.942069	4.75457	0.222374	4.62918	0.571623
ILMN_1692198	4.87595	0.04039	4.65072	0.478442	4.75376	0.175172	4.65131	0.502058	5.17467	0	4.74824	0.203274	4.82429	0.139118	4.80623	0.15775	4.78784	0.122392	4.78368	0.161866	4.94027	0.0384088	4.66505	0.429568	4.68432	0.334274	4.58366	0.778873	4.65117	0.48489	4.71265	0.391076	4.77264	0.178326	4.78803	0.15884	5.1633	0	5.13865	0.0497238	5.00873	0.0455801	4.69894	0.335172	4.67508	0.424284	4.52762	0.908595
ILMN_3301236	4.62878	0.545961	4.67903	0.386648	4.73173	0.215172	4.57706	0.769547	4.91705	0.034626	4.82128	0.114598	4.68536	0.399449	4.68876	0.390947	4.6723	0.385257	4.89427	0.0521262	4.60232	0.668038	4.99562	0.0223152	5.14353	0	5.20294	0	4.66564	0.427198	4.93335	0.112861	5.04898	0.0109739	5.54563	0	4.72742	0.211699	4.68204	0.486188	4.80122	0.189227	4.65907	0.455172	4.74981	0.233288	4.79386	0.141883
ILMN_2391176	4.6004	0.664345	4.7167	0.290682	4.88008	0.0537931	4.60805	0.673525	4.64148	0.473684	4.78064	0.14734	4.57249	0.805785	4.90958	0.0727023	4.76108	0.157163	4.68667	0.340192	4.78872	0.145405	4.81987	0.105997	4.72001	0.231312	4.81407	0.108451	4.68009	0.377747	4.75125	0.293963	5.00115	0.0246914	4.7174	0.288674	4.69743	0.291086	4.64895	0.575967	4.80553	0.183702	4.65884	0.45931	4.65437	0.511596	4.64581	0.496589
ILMN_1665884	5.28122	0	6.17139	0	5.9415	0	6.43516	0	5.62795	0	5.68854	0	5.82611	0	5.84737	0	6.16687	0	5.43108	0	5.85902	0	6.27344	0	6.52414	0	5.22785	0	5.98233	0	6.14571	0	5.19837	0	5.35616	0	6.34445	0	6.92184	0	6.53042	0	6.2816	0	5.48308	0	5.2095	0
ILMN_2095597	4.79297	0.0961003	4.82538	0.100139	4.7183	0.251034	4.8563	0.106996	4.76265	0.15374	4.62046	0.623465	4.875	0.0964187	4.62175	0.617284	4.80695	0.102921	4.65905	0.436214	4.70029	0.30727	4.77869	0.146444	4.8911	0.0338505	4.87727	0.0535211	4.73582	0.247253	4.69825	0.423885	4.69737	0.351166	4.64317	0.531768	4.68813	0.311978	5.12653	0.0524862	4.74365	0.265193	4.69108	0.351724	4.86629	0.0886767	4.80754	0.124147
ILMN_1707700	4.5292	0.909471	4.56713	0.795549	4.72163	0.24	4.63577	0.562414	4.5321	0.907202	4.53513	0.914052	4.96234	0.0495868	4.63928	0.555556	4.55255	0.84701	4.4782	0.983539	4.54492	0.8738	4.55083	0.863319	4.70781	0.270804	4.5856	0.770423	4.56533	0.791209	4.49568	0.968504	4.65863	0.478738	4.62771	0.588398	4.83611	0.0612813	4.61746	0.66989	4.70635	0.349448	4.58598	0.747586	4.72453	0.287858	4.82417	0.111869
ILMN_1844128	7.34925	0	7.47065	0	6.73203	0	7.88653	0	6.97122	0	6.4666	0	6.8803	0	7.21263	0	7.25786	0	7.17934	0	6.6529	0	7.15299	0	8.0655	0	7.55098	0	7.87745	0	7.18089	0	6.64762	0	7.22475	0	7.19243	0	7.62313	0	6.52873	0	7.72333	0	7.05542	0	7.41622	0
ILMN_1771905	4.72331	0.214485	4.60026	0.667594	4.62863	0.537931	4.62212	0.620027	4.68371	0.32687	4.64261	0.517053	4.66624	0.469697	4.86953	0.0932785	4.80209	0.108484	4.66567	0.419753	4.71917	0.270233	4.58426	0.737796	4.74481	0.19323	4.82783	0.1	4.70179	0.324176	4.75766	0.283465	4.63135	0.578875	4.65725	0.480663	4.69249	0.300836	4.6731	0.512431	4.80722	0.178177	4.61748	0.611034	4.91869	0.0600273	4.67492	0.399727
ILMN_3235979	4.64632	0.45961	4.70989	0.307371	4.6817	0.353103	4.59621	0.711934	4.71405	0.238227	4.7087	0.304229	4.56208	0.84022	4.66316	0.467764	4.67369	0.378303	4.80082	0.141289	4.69316	0.33059	4.80706	0.124128	4.62088	0.585331	4.68353	0.395775	4.93111	0.0453297	4.5551	0.851706	4.71258	0.296296	4.62444	0.606354	4.61065	0.660167	4.62468	0.64779	4.75448	0.251381	4.70579	0.311724	4.7823	0.173261	4.98029	0.0259209
ILMN_2068122	6.52873	0	6.53807	0	6.92205	0	6.06081	0	6.65433	0	6.6697	0	6.83699	0	6.34824	0	6.65304	0	6.47193	0	6.70859	0	6.63006	0	6.92446	0	5.78848	0	6.43052	0	5.19133	0.0393701	6.41774	0	6.85283	0	6.53834	0	6.24924	0	6.29624	0	6.22493	0	6.31023	0	6.15401	0
ILMN_3207548	4.94844	0.0153203	4.90899	0.0514604	5.45981	0	5.13631	0.0123457	5.46349	0	5.49921	0	5.33364	0	5.52228	0	4.94881	0.0305981	4.75958	0.190672	5.24542	0	5.00803	0.0167364	4.77007	0.149506	4.80044	0.128169	4.96881	0.032967	4.55741	0.841207	4.9941	0.0274348	5.01726	0.0234807	5.54737	0	4.77558	0.279006	4.64206	0.581492	5.22375	0	5.31403	0	4.88075	0.0695771
ILMN_3310261	4.67064	0.370474	4.63371	0.529903	4.76679	0.151724	4.83647	0.11797	4.7397	0.189751	4.68537	0.358799	4.75382	0.241047	4.71775	0.300412	4.67273	0.385257	4.72934	0.242798	4.72725	0.251029	4.64144	0.511855	4.69813	0.304654	4.73048	0.256338	4.62326	0.601648	4.64817	0.553806	4.61499	0.632373	4.8266	0.124309	4.81636	0.086351	4.77735	0.277624	4.79171	0.198895	4.60504	0.657931	4.54167	0.896317	4.70532	0.302865
ILMN_1762995	4.56201	0.817549	4.68012	0.383866	4.58429	0.714483	4.60729	0.674897	4.54417	0.875346	4.66463	0.437926	4.5779	0.793388	4.6166	0.643347	4.57636	0.753825	4.66731	0.412894	4.62025	0.588477	4.61454	0.613668	4.67716	0.368124	4.54736	0.880282	4.49898	0.972527	4.57969	0.770341	4.49747	0.975309	4.58588	0.718232	4.60588	0.682451	4.52504	0.94337	4.63674	0.603591	4.59862	0.693793	4.51179	0.95498	4.62544	0.597544
ILMN_1737003	4.74125	0.172702	4.73127	0.250348	4.80202	0.106207	4.75082	0.252401	4.66269	0.393352	4.64366	0.511596	4.61009	0.665289	4.67676	0.414266	4.75958	0.159944	4.68376	0.349794	4.83919	0.0891632	4.60737	0.633194	4.69815	0.304654	5.22162	0	4.85872	0.081044	4.56472	0.811024	4.68621	0.39369	4.98537	0.0276243	4.72684	0.213092	6.61736	0	4.73347	0.280387	4.72625	0.256552	4.72489	0.286494	4.60205	0.687585
ILMN_1788462	9.1698	0	9.26583	0	9.89618	0	9.5212	0	9.67823	0	9.93758	0	9.89407	0	9.89407	0	10.0155	0	9.59349	0	10.0289	0	9.56347	0	9.45202	0	9.57441	0	9.47864	0	9.40826	0	9.83453	0	10.0258	0	9.84857	0	9.66335	0	9.58476	0	9.93253	0	9.63992	0	9.88348	0
ILMN_1773809	4.75994	0.137883	4.53239	0.905424	4.64516	0.48	4.52422	0.923182	4.7585	0.15928	4.57938	0.780355	4.55482	0.866391	4.71694	0.301783	4.72387	0.235049	4.57131	0.780521	4.61056	0.625514	4.55257	0.857741	4.55912	0.83921	4.67	0.433803	4.61197	0.637363	4.46085	0.990814	4.5982	0.689986	4.59547	0.689227	4.6418	0.488858	4.55951	0.864641	4.53345	0.933702	4.56094	0.838621	4.60147	0.682128	4.63474	0.54161
ILMN_1721337	4.92946	0.0194986	5.1231	0.00278164	5.13414	0	5.17985	0.00823045	4.88032	0.0512465	5.0206	0.0190996	5.09984	0.0151515	5.24825	0	4.81795	0.0973574	4.94972	0.0315501	4.94473	0.0342936	5.19123	0	4.76139	0.157969	4.91614	0.0295775	5.06683	0.010989	5.76635	0	4.94807	0.042524	5.25688	0	5.05954	0	4.93949	0.114641	5.13301	0.0179558	5.011	0.0262069	5.2849	0	5.34403	0
ILMN_1669759	4.6865	0.32312	4.55197	0.840056	4.67625	0.373793	4.60239	0.688615	4.68727	0.322715	4.88115	0.0750341	4.7217	0.316804	4.65912	0.48011	5.08233	0.00139082	4.70683	0.283951	4.71815	0.271605	4.80722	0.122734	4.9508	0.0126939	4.70974	0.31831	4.87588	0.0645604	4.79043	0.233596	4.65917	0.475995	4.64048	0.541436	4.77272	0.143454	4.75768	0.316298	4.58161	0.79558	4.72848	0.249655	4.67516	0.424284	4.84938	0.0873124
ILMN_1652745	4.83993	0.0640669	4.73703	0.235049	4.95959	0.022069	4.91023	0.0699588	5.01297	0.00415512	5.05527	0.0109141	5.37209	0	4.73369	0.257888	4.96244	0.0264256	4.78198	0.164609	4.86697	0.0768176	4.71385	0.285914	4.76125	0.157969	4.74333	0.23662	4.82639	0.115385	4.67748	0.476378	4.89268	0.0672154	4.77658	0.171271	4.71675	0.233983	5.3093	0.0124309	4.6873	0.400552	4.77679	0.171034	4.67151	0.436562	4.92051	0.0504775
ILMN_3245894	4.59667	0.674095	4.51865	0.937413	4.65258	0.451034	4.64991	0.510288	4.46296	0.99446	4.65726	0.463847	4.48046	0.987603	4.54963	0.887517	4.51904	0.937413	4.55125	0.858711	4.62805	0.558299	4.58339	0.747559	4.67554	0.369535	4.54877	0.880282	4.59243	0.697802	4.72946	0.328084	4.5326	0.921811	4.59678	0.683702	4.58959	0.750696	4.5095	0.961326	4.66084	0.508287	4.48097	0.987586	4.61849	0.623465	4.57591	0.781719
ILMN_1742046	4.72004	0.222841	4.56096	0.808067	4.68581	0.34069	4.76161	0.231824	4.67322	0.367036	4.63199	0.566166	4.68071	0.417355	4.66254	0.470508	4.53219	0.913769	4.69585	0.314129	4.65533	0.455418	4.66426	0.430962	4.53994	0.901269	4.81606	0.107042	4.64684	0.494505	4.70201	0.412073	4.6192	0.624143	4.53244	0.89779	4.79795	0.107242	4.55053	0.88674	4.69099	0.395028	4.89029	0.0662069	4.72961	0.278308	4.68254	0.375171
ILMN_1675435	4.85794	0.0487465	4.67973	0.383866	4.78424	0.124138	4.67444	0.432099	4.80797	0.103878	4.70038	0.324693	4.71739	0.323691	4.68479	0.403292	4.89004	0.0472879	4.71712	0.262003	4.62122	0.584362	4.65767	0.446304	5.46729	0	4.6705	0.433803	5.12229	0.00274725	4.83312	0.181102	4.75707	0.20439	4.81712	0.131215	4.67692	0.350975	4.64011	0.599448	4.92189	0.0828729	4.6537	0.477241	4.60414	0.672578	4.7847	0.152797
ILMN_3253787	9.09369	0	9.15967	0	8.45802	0	8.57862	0	8.99072	0	8.48742	0	8.15772	0	8.49896	0	9.04525	0	9.09802	0	8.62169	0	8.82025	0	8.90566	0	8.04563	0	8.88028	0	9.58836	0	8.9556	0	8.80936	0	8.29491	0	9.11507	0	8.94527	0	8.88663	0	7.61768	0	8.87507	0
ILMN_1714841	4.6166	0.603064	4.50396	0.96662	4.55352	0.849655	4.60116	0.689986	4.61414	0.594183	4.63354	0.557981	4.55679	0.860882	4.58573	0.758573	4.53167	0.913769	4.61363	0.602195	4.62244	0.576132	4.60797	0.631799	4.60506	0.675599	4.54395	0.891549	4.58096	0.730769	4.53899	0.901575	4.51331	0.957476	4.59055	0.70442	4.61849	0.619777	4.69516	0.455801	4.52395	0.946133	4.63474	0.548966	4.6443	0.542974	4.50279	0.963165
ILMN_1706536	4.6312	0.533426	4.58531	0.748261	4.59806	0.662069	4.61739	0.635117	4.59157	0.700831	4.56825	0.818554	4.53601	0.914601	4.58673	0.754458	4.61579	0.588317	4.53516	0.903978	4.72454	0.259259	4.53825	0.895397	4.59352	0.712271	4.49222	0.98169	4.6032	0.664835	4.93058	0.114173	4.52993	0.930041	4.52476	0.924033	4.66843	0.385794	4.54852	0.890884	4.58986	0.754144	4.62572	0.576552	4.65246	0.517053	4.54397	0.874488
ILMN_2314007	6.4539	0	6.16131	0	6.79621	0	5.49905	0	6.84598	0	6.68994	0	6.41045	0	6.93306	0	6.57917	0	6.24225	0	6.88416	0	6.17374	0	6.74904	0	6.49114	0	5.95265	0	5.82034	0	5.71979	0	6.45027	0	6.34617	0	5.62633	0	6.70916	0	6.75506	0	6.58781	0	6.76105	0
ILMN_2318568	9.10596	0	8.61113	0	8.16767	0	8.72118	0	7.75775	0	7.63632	0	8.55244	0	8.35569	0	8.17004	0	8.21018	0	7.93851	0	8.05942	0	8.52174	0	8.45494	0	7.71765	0	8.9556	0	8.28697	0	7.64856	0	8.67991	0	8.96971	0	9.11749	0	8.15037	0	6.81309	0	8.20652	0
ILMN_1706832	4.67447	0.360724	4.62474	0.574409	4.60808	0.617931	4.75376	0.24417	4.56307	0.82133	4.54429	0.889495	4.7272	0.305785	4.54859	0.888889	4.73501	0.205841	4.61142	0.609053	4.73533	0.231824	4.59988	0.654114	4.58183	0.753173	4.61908	0.643662	4.62431	0.598901	4.54616	0.87664	4.75791	0.20439	4.45761	0.993094	5.00044	0.00278552	4.68763	0.470994	4.5057	0.968232	4.60954	0.637241	4.66545	0.465211	4.64036	0.525239
ILMN_3236093	4.59942	0.665738	4.67197	0.40612	4.67711	0.369655	4.81525	0.145405	4.67777	0.354571	4.65421	0.470668	4.64091	0.544077	4.7082	0.329218	4.60693	0.623088	4.59908	0.666667	4.71069	0.283951	4.64637	0.485356	4.62258	0.578279	4.6817	0.401408	4.5359	0.896978	4.60329	0.69685	4.65326	0.495199	4.70417	0.327348	4.62397	0.591922	4.61129	0.700276	4.63721	0.60221	4.63127	0.56	4.86569	0.0900409	4.75826	0.196453
ILMN_3230683	12.8095	0	12.9196	0	12.6378	0	12.8308	0	12.9144	0	12.6738	0	12.7276	0	12.749	0	12.9245	0	12.749	0	12.8167	0	12.6738	0	12.6961	0	12.9055	0	13.0986	0	12.8895	0	12.8382	0	12.9055	0	12.749	0	13.0119	0	12.8652	0	12.8955	0	12.8308	0	12.9308	0
ILMN_1801610	5.46474	0	6.08216	0	5.4552	0	5.4996	0	5.89021	0	6.2521	0	5.9494	0	6.37598	0	5.23618	0	5.31756	0	6.27963	0	5.78012	0	5.83537	0	5.29253	0	4.79553	0.137363	5.93371	0	5.5276	0	5.54221	0	5.79132	0	7.07714	0	5.90101	0	5.81325	0	5.57959	0	5.35309	0
ILMN_2364901	4.75529	0.149025	4.5905	0.719054	4.59715	0.664828	4.8525	0.108368	4.60019	0.646814	4.57377	0.79809	4.65829	0.484848	4.60058	0.685871	4.64784	0.456189	4.61083	0.611797	5.04648	0.00548697	4.5198	0.940028	4.48157	0.985896	4.59123	0.747887	5.10352	0.00274725	4.85865	0.152231	4.9807	0.0301783	4.83281	0.121547	4.70792	0.261838	4.81652	0.211326	4.60752	0.701657	4.64303	0.515862	4.68152	0.402456	4.63188	0.560709
ILMN_1874569	4.58574	0.727019	4.64812	0.485396	4.64588	0.478621	4.81064	0.153635	4.6955	0.292244	4.58725	0.754434	4.63259	0.567493	4.78418	0.178326	4.5056	0.952712	4.7158	0.264746	4.58052	0.751715	4.63396	0.53696	4.76021	0.157969	4.6052	0.691549	4.56264	0.800824	4.66443	0.496063	4.66581	0.459534	4.65426	0.48895	4.66725	0.389972	4.64472	0.59116	4.57364	0.812155	5.25764	0	4.66362	0.474761	4.62498	0.598909
ILMN_3255679	4.72994	0.200557	4.79118	0.1363	4.76403	0.155862	4.96248	0.0534979	4.83422	0.0775623	4.80278	0.12824	4.78395	0.187328	4.93733	0.0603567	4.96077	0.0264256	4.93422	0.0342936	4.85253	0.085048	4.78732	0.136681	4.85272	0.0620592	4.78387	0.157746	4.88918	0.0604396	5.11054	0.0643045	4.84884	0.0919067	4.94317	0.051105	4.89453	0.0362117	4.80619	0.222376	4.74221	0.265193	4.85189	0.0965517	4.64876	0.530696	4.8531	0.0859482
ILMN_1712912	4.55408	0.846797	4.57034	0.788595	4.61406	0.601379	4.48573	0.987654	4.60165	0.641274	4.58919	0.744884	4.623	0.606061	4.62809	0.592593	4.76178	0.155772	4.83271	0.101509	4.62699	0.561043	4.63311	0.541144	4.65465	0.444288	4.52585	0.932394	4.48708	0.98489	4.58295	0.757218	4.47733	0.990398	4.67016	0.439227	4.79353	0.111421	4.60324	0.727901	4.92824	0.0814917	4.43179	1	4.60422	0.672578	4.48973	0.976808
ILMN_1679116	4.72868	0.206128	4.6141	0.611961	4.64694	0.477241	4.61631	0.639232	4.63778	0.48338	4.91388	0.0641201	4.81749	0.144628	4.66021	0.475995	4.74911	0.176634	4.67997	0.36214	4.84715	0.0877915	4.87947	0.0529986	4.79249	0.121298	4.7375	0.246479	4.67396	0.394231	4.8697	0.148294	4.62392	0.611797	5.02496	0.0234807	4.65843	0.430362	5.279	0.0165746	4.74582	0.262431	4.78731	0.154483	4.57126	0.802183	4.72356	0.26603
ILMN_1799516	7.34503	0	7.35219	0	7.85025	0	7.53649	0	7.98321	0	8.25999	0	7.85178	0	7.62464	0	7.29416	0	7.72903	0	7.50194	0	7.7967	0	7.05659	0	7.44742	0	7.2522	0	7.64179	0	6.77554	0	8.14121	0	7.64936	0	7.79955	0	7.01515	0	7.2939	0	7.80663	0	7.50461	0
ILMN_1669044	5.0958	0	4.9123	0.0514604	4.88396	0.0468966	4.99562	0.0411523	4.95102	0.0180055	4.82955	0.111869	5.07607	0.0179063	5.18378	0	4.91234	0.038943	5.07283	0.0109739	5.23582	0	4.96669	0.0251046	5.17292	0	5.16074	0	4.99684	0.0247253	4.61256	0.653543	4.92824	0.0507545	4.98798	0.0262431	4.86879	0.0417827	5.6256	0	5.03102	0.0414365	4.99002	0.0344828	4.84074	0.110505	4.76601	0.184175
ILMN_1743635	5.29069	0	5.01246	0.0166898	5.14475	0	4.96704	0.0493827	5.40852	0	5.68712	0	5.22785	0	5.1111	0.0109739	5.06689	0.00278164	4.76125	0.190672	5.26102	0	4.9242	0.0376569	4.83799	0.0705219	4.7783	0.171831	4.83775	0.101648	5.2204	0.0367454	4.96674	0.0329218	4.97733	0.0290055	5.36277	0	4.60204	0.730663	4.96174	0.0635359	4.79689	0.146207	5.38446	0	4.72123	0.270123
ILMN_1651776	7.18423	0	7.54546	0	7.58752	0	8.30548	0	7.86613	0	7.43037	0	7.31201	0	7.33262	0	7.6218	0	7.81346	0	7.21553	0	6.9046	0	7.30976	0	7.43601	0	8.62731	0	8.44009	0	7.50306	0	7.84389	0	7.97491	0	7.02939	0	8.10606	0	7.78839	0	7.9718	0	6.91237	0
ILMN_1663897	4.77905	0.104457	4.76944	0.176634	4.69005	0.322759	4.71368	0.323731	4.84372	0.0706371	4.65389	0.472033	4.81515	0.146006	4.67376	0.42524	4.70582	0.285118	4.62537	0.561043	4.66461	0.427984	4.73093	0.245467	4.74197	0.200282	4.85566	0.0732394	4.79349	0.14011	4.69263	0.433071	4.80065	0.146776	4.77189	0.176796	4.64955	0.456825	4.69942	0.441989	4.67754	0.435083	4.71038	0.289655	4.78024	0.178718	4.6381	0.530696
ILMN_1775373	4.60046	0.664345	4.69058	0.354659	4.68096	0.355862	4.8312	0.124829	4.72205	0.220222	4.66133	0.450205	5.02195	0.0275482	4.60314	0.679012	4.65478	0.443672	4.7647	0.187929	4.75771	0.186557	4.677	0.389121	4.61981	0.588152	4.81141	0.114085	4.6076	0.646978	4.71581	0.380577	4.61682	0.626886	4.7914	0.156077	4.64199	0.488858	4.93244	0.116022	4.76592	0.227901	4.57247	0.794483	4.47142	0.994543	4.48792	0.978172
ILMN_2305249	4.71985	0.222841	4.62116	0.585535	4.58499	0.713103	4.63932	0.545953	4.48247	0.980609	4.8453	0.0995907	4.63583	0.557851	4.62481	0.607682	4.7455	0.183588	4.54893	0.862826	4.63496	0.533608	5.20907	0	5.04471	0.00141044	4.52629	0.929577	4.73965	0.241758	4.72586	0.335958	4.74562	0.223594	4.60328	0.667127	4.71768	0.233983	4.58257	0.792818	5.02048	0.0455801	4.50989	0.969655	4.65344	0.517053	4.63853	0.529332
ILMN_3278146	8.3831	0	8.34653	0	8.76795	0	8.78549	0	8.51675	0	8.83327	0	8.42882	0	8.50564	0	8.58526	0	8.52845	0	8.42925	0	8.55713	0	8.46314	0	8.52226	0	8.65609	0	8.96971	0	8.23762	0	8.41773	0	8.57109	0	8.70049	0	8.49548	0	8.55713	0	8.29611	0	8.30548	0
ILMN_2125395	4.8395	0.0640669	4.99653	0.0180807	4.95906	0.022069	4.80325	0.165981	4.81675	0.0941828	5.05337	0.0109141	4.75735	0.22865	4.80536	0.159122	5.18821	0	4.76421	0.1893	4.88876	0.0617284	4.86461	0.0627615	4.92282	0.0253879	4.77867	0.171831	4.81296	0.123626	5.03745	0.0761155	5.11572	0.00137174	4.78372	0.160221	4.91537	0.0306407	5.14071	0.0497238	8.78782	0	5.18434	0	4.87857	0.0832196	5.01353	0.0218281
ILMN_3196690	4.76222	0.13649	5.12532	0.00278164	4.72508	0.235862	4.57474	0.780521	4.81615	0.0941828	4.74819	0.203274	4.90562	0.0757576	4.58094	0.766804	4.64216	0.472879	4.69135	0.329218	4.68085	0.364883	4.78959	0.135286	4.57967	0.764457	5.03492	0.00985915	4.81819	0.122253	4.56538	0.809711	4.7744	0.175583	4.74391	0.230663	4.56672	0.834262	4.81342	0.212707	5.64278	0	4.76875	0.18069	4.56544	0.819918	5.09977	0.00272851
ILMN_3297965	4.55269	0.848189	4.58578	0.744089	4.53921	0.893793	4.55607	0.836763	4.68894	0.314404	4.62439	0.600273	4.60591	0.684573	4.49248	0.987654	4.64652	0.460362	4.57866	0.765432	4.59723	0.689986	4.57873	0.772664	4.64064	0.497884	4.61034	0.678873	4.50242	0.971154	4.54929	0.866142	4.59872	0.689986	4.53647	0.88674	4.54324	0.892758	4.59255	0.751381	4.53244	0.935083	4.63996	0.524138	4.5866	0.75307	4.57508	0.785812
ILMN_1782141	4.54706	0.860724	4.7129	0.303199	4.52959	0.922759	4.62138	0.624143	4.55677	0.836565	4.58034	0.77899	4.55223	0.874656	4.67915	0.414266	4.66769	0.40612	4.53288	0.909465	4.57622	0.769547	4.55309	0.856346	4.57736	0.77433	4.52866	0.926761	4.55411	0.836538	4.7358	0.316273	4.62754	0.596708	4.61405	0.638122	4.58107	0.785515	4.58887	0.766575	4.62682	0.645028	4.65867	0.45931	4.6418	0.555252	4.62294	0.609823
ILMN_1679045	10.1443	0	9.38185	0	9.62407	0	9.33267	0	9.36956	0	9.54354	0	9.48357	0	9.44985	0	9.69824	0	9.78494	0	9.75203	0	9.71734	0	9.56263	0	10.0472	0	9.40568	0	9.63845	0	9.78951	0	9.08991	0	9.76038	0	9.50823	0	9.49499	0	9.19273	0	9.81083	0	9.69272	0
ILMN_1699121	4.79376	0.0947075	5.35531	0	4.77384	0.143448	4.77336	0.211248	4.93708	0.0221607	4.53534	0.914052	4.68374	0.407713	4.68083	0.410151	4.91335	0.038943	4.73233	0.234568	5.17972	0	4.69234	0.34728	4.83082	0.077574	5.01193	0.0126761	4.95468	0.0370879	5.11132	0.0643045	4.99673	0.0274348	4.57464	0.766575	4.77216	0.143454	4.66137	0.540055	5.00516	0.0469613	4.7778	0.169655	4.73335	0.271487	4.82147	0.114598
ILMN_1721558	4.7785	0.104457	5.32277	0	4.80012	0.107586	5.18265	0.00823045	4.97519	0.0152355	4.83361	0.109141	4.94609	0.0564738	4.78315	0.179698	4.90049	0.0445063	4.66465	0.421125	4.705	0.300412	5.10905	0	4.91506	0.0267983	5.11921	0	5.33922	0	4.7727	0.251969	4.66227	0.469136	5.07889	0.0124309	5.28878	0	5.02428	0.0814917	5.39271	0	5.24776	0	5.17386	0	5.72036	0
ILMN_1676679	4.5747	0.764624	4.71162	0.30459	4.67997	0.358621	4.70792	0.334705	4.5349	0.900277	4.68425	0.366985	4.48881	0.984848	4.66618	0.45679	4.70981	0.276773	4.52638	0.921811	4.68698	0.345679	4.70248	0.322176	4.73645	0.205924	4.60699	0.688732	4.54947	0.848901	4.61161	0.654856	4.66918	0.444444	4.54867	0.846685	4.78966	0.119777	4.6959	0.45442	5.61321	0	4.59851	0.693793	4.83438	0.117326	4.53715	0.888131
ILMN_1709775	5.50607	0	5.09565	0.00417246	5.0363	0.00965517	4.7252	0.29904	5.11786	0	4.82362	0.114598	5.08746	0.0165289	4.84435	0.116598	4.77286	0.140473	4.88054	0.0576132	5.93684	0	4.93047	0.0348675	4.93922	0.0183357	4.64648	0.522535	4.78904	0.144231	5.20602	0.0393701	4.8467	0.0919067	4.67532	0.429558	4.79513	0.108635	5.37739	0.00690608	4.75704	0.247238	4.95397	0.0441379	5.12932	0.00545703	4.9649	0.0313779
ILMN_1723684	4.63105	0.534819	4.57453	0.777469	5.17324	0	5.14787	0.0123457	5.2795	0	4.67521	0.39427	4.53189	0.935262	4.78949	0.174211	5.35139	0	4.88046	0.0576132	4.80607	0.11797	5.05527	0.0111576	4.56824	0.80536	5.03997	0.00985915	8.51485	0	4.90781	0.124672	4.50786	0.962963	4.66055	0.473757	5.23555	0	5.51042	0	4.71484	0.33011	6.39536	0	5.03973	0.0259209	6.97797	0
ILMN_1792305	7.43582	0	7.54411	0	7.63779	0	7.27395	0	7.60215	0	7.81346	0	7.53352	0	7.29125	0	7.85333	0	7.56995	0	7.68922	0	7.46472	0	7.42685	0	7.35086	0	7.59128	0	7.77389	0	7.93232	0	7.45223	0	7.68689	0	7.59299	0	8.55037	0	7.7695	0	7.49052	0	7.61674	0
ILMN_1791826	4.6481	0.452646	4.68125	0.382476	4.66733	0.406897	4.65895	0.478738	4.80714	0.105263	4.75127	0.193724	4.63534	0.559229	4.65984	0.475995	4.59311	0.684284	4.676	0.378601	4.61739	0.596708	4.61432	0.615063	4.70202	0.28914	4.78824	0.150704	4.63905	0.538462	4.69953	0.418635	4.7026	0.336077	4.627	0.59116	4.65676	0.440111	4.62071	0.657459	4.75872	0.243094	4.7151	0.278621	4.57053	0.804911	4.77516	0.167804
ILMN_1782863	4.59303	0.692201	4.62563	0.570236	4.59028	0.695172	4.63826	0.548697	4.57578	0.771468	4.73017	0.234652	4.67725	0.426997	4.7273	0.27572	4.57966	0.744089	4.57299	0.777778	4.56713	0.802469	4.65891	0.446304	4.56382	0.819464	4.53201	0.923944	4.71825	0.277473	4.69373	0.431759	4.56019	0.835391	4.6127	0.646409	4.68317	0.331476	4.58514	0.777624	4.68782	0.400552	4.54014	0.897931	4.62892	0.598909	4.74004	0.234652
ILMN_2094396	5.96694	0	7.0775	0	6.61051	0	7.03604	0	6.60561	0	6.45914	0	6.64057	0	6.44239	0	6.33173	0	6.96868	0	6.49227	0	7.27547	0	6.43799	0	5.66834	0	6.7416	0	6.66926	0	6.3821	0	7.19123	0	6.83157	0	5.26166	0.019337	5.34944	0	6.42828	0	7.33667	0	6.53775	0
ILMN_1689234	5.11216	0	4.7057	0.312935	4.9087	0.0358621	4.57177	0.794239	5.01002	0.00554017	4.81261	0.122783	5.44858	0	4.94985	0.0562414	4.7064	0.283727	5.08345	0.00685871	4.67965	0.37037	4.83628	0.0920502	4.96157	0.0126939	4.55135	0.876056	4.90502	0.0508242	4.88996	0.133858	4.72021	0.277092	4.8395	0.111878	5.07277	0	4.554	0.875691	4.83501	0.150552	4.80185	0.142069	5.05316	0.0245566	5.1207	0
ILMN_1768721	4.49081	0.981894	4.59739	0.674548	4.62506	0.557241	4.62197	0.621399	4.5056	0.958449	4.56791	0.818554	4.63641	0.555096	4.64191	0.540466	4.60013	0.649513	4.65268	0.467764	4.51839	0.941015	4.62126	0.587169	4.84263	0.067701	4.45276	0.997183	4.59913	0.677198	4.76651	0.269029	4.5688	0.812071	4.73562	0.251381	4.50896	0.972145	4.71092	0.410221	4.72329	0.309392	4.886	0.0689655	4.6226	0.613915	4.67402	0.402456
ILMN_1808251	4.89609	0.0292479	4.72491	0.269819	4.73706	0.208276	4.70293	0.356653	4.67007	0.372576	4.83099	0.111869	4.60071	0.705234	4.72111	0.296296	4.90715	0.0417246	4.9063	0.0466392	4.69747	0.316872	4.66022	0.443515	4.74576	0.191819	4.76421	0.195775	4.74512	0.23489	4.9123	0.12336	4.66228	0.469136	4.90427	0.070442	4.63029	0.552925	4.91525	0.124309	4.57018	0.821823	4.7272	0.255172	4.59243	0.72442	4.92138	0.0504775
ILMN_1715638	4.68768	0.314763	4.94614	0.0375522	4.67558	0.375172	4.84035	0.115226	4.84538	0.0706371	4.99631	0.0245566	5.01838	0.0275482	4.99303	0.0356653	4.95788	0.0292072	4.85192	0.0768176	4.96404	0.0274348	4.71661	0.27894	4.72745	0.220028	4.74268	0.238028	4.79166	0.142857	4.56161	0.822835	4.64102	0.539095	4.94274	0.051105	4.98577	0.00557103	4.90828	0.128453	4.56392	0.849448	4.84833	0.097931	4.51379	0.952251	4.76219	0.193724
ILMN_2385220	4.63656	0.498607	4.58828	0.72879	4.83515	0.0786207	4.61984	0.626886	4.76602	0.149584	4.79457	0.133697	5.72048	0	4.7147	0.311385	4.68278	0.342142	4.61239	0.604938	4.71443	0.27572	4.93139	0.0348675	4.77686	0.145275	4.73927	0.24507	4.92307	0.0480769	4.66813	0.486877	4.629	0.589849	4.78411	0.160221	5.20074	0	6.50924	0	4.64504	0.570442	4.97357	0.04	4.85969	0.0995907	4.549	0.860846
ILMN_1784641	7.36421	0	7.7308	0	7.97678	0	8.20715	0	7.65542	0	8.31684	0	8.19339	0	7.84132	0	7.62666	0	7.73115	0	7.76272	0	7.88072	0	7.53075	0	7.81561	0	7.51922	0	7.78839	0	7.55494	0	7.94934	0	7.78694	0	8.02377	0	7.15162	0	7.46168	0	8.71399	0	7.69222	0
ILMN_3238213	11.3738	0	11.5755	0	10.9356	0	10.9812	0	11.3127	0	11.1137	0	11.0153	0	11.1996	0	11.2235	0	11.3738	0	11.1069	0	11.2849	0	11.3049	0	10.8286	0	11.4183	0	11.2608	0	11.4002	0	11.133	0	10.8745	0	11.4294	0	11.478	0	11.4687	0	10.7007	0	11.278	0
ILMN_2090059	4.75374	0.154596	6.46694	0	5.12552	0	5.26544	0	5.11842	0	5.59187	0	4.9117	0.0730028	5.16682	0	4.56134	0.816412	4.60247	0.655693	4.94829	0.0329218	5.18859	0	5.37031	0	4.95489	0.0225352	4.92921	0.0453297	5.3045	0.023622	4.96368	0.0356653	5.13824	0.00690608	5.48374	0	4.71604	0.39779	4.75246	0.254144	5.21639	0	5.96563	0	4.76544	0.184175
ILMN_1655740	6.51262	0	6.21158	0	6.31948	0	6.33269	0	4.83931	0.0775623	4.87425	0.0804911	5.0235	0.0275482	5.37111	0	6.18913	0	6.53416	0	5.04877	0.00411523	6.14632	0	5.33858	0	7.2817	0	7.13308	0	7.11368	0	5.26102	0	5.78343	0	6.52538	0	5.57651	0	4.81788	0.167127	4.92049	0.0524138	6.63901	0	5.07542	0.0122783
ILMN_1659982	4.76519	0.128134	4.84824	0.0834492	4.87408	0.0593103	4.75593	0.242798	4.64809	0.451524	4.6634	0.443383	4.72124	0.316804	4.55478	0.866941	4.6718	0.388039	4.78036	0.165981	4.61271	0.620027	4.61044	0.622036	4.86838	0.0465444	4.68729	0.383099	4.69558	0.342033	4.57299	0.792651	4.74391	0.223594	4.8594	0.10221	4.61125	0.655989	4.73016	0.371547	4.74784	0.259669	4.61569	0.615172	4.61106	0.646658	4.6922	0.3397
ILMN_2180252	7.83791	0	4.5412	0.876217	8.23646	0	8.69562	0	5.28133	0	8.97186	0	8.23062	0	4.61933	0.62963	7.8125	0	8.89797	0	8.81854	0	9.42906	0	8.51949	0	8.46388	0	7.13683	0	5.07666	0.0708661	5.20897	0	8.78898	0	8.52299	0	8.53568	0	4.5406	0.921271	4.67173	0.405517	7.80132	0	9.20848	0
ILMN_1689774	9.352	0	9.03494	0	8.91345	0	9.2385	0	8.77212	0	8.805	0	8.57414	0	9.02824	0	9.10249	0	8.99439	0	8.45965	0	8.85785	0	9.16692	0	8.97821	0	9.46468	0	9.37383	0	9.09581	0	9.1622	0	9.00491	0	8.66896	0	8.8338	0	8.92112	0	9.09369	0	8.769	0
ILMN_1807491	5.10657	0	6.29077	0	6.41002	0	7.44566	0	6.60065	0	6.68112	0	6.82954	0	6.57212	0	6.47701	0	6.30898	0	6.25593	0	6.16479	0	6.02343	0	5.88301	0	6.15275	0	4.70556	0.405512	5.19803	0	6.87967	0	6.48282	0	5.13558	0.051105	7.14945	0	6.55844	0	7.15413	0	7.52024	0
ILMN_2316955	4.82118	0.0696379	4.80557	0.116829	4.79154	0.12	5.04229	0.0246914	4.76645	0.149584	4.65509	0.469304	4.78745	0.184573	4.7886	0.174211	4.88533	0.0486787	4.84507	0.0864198	4.88227	0.0644719	4.63774	0.531381	4.80078	0.114245	4.80965	0.116901	4.8215	0.119505	4.5438	0.884514	4.69265	0.371742	5.03867	0.0207182	4.96311	0.0111421	4.7032	0.429558	4.67435	0.45442	4.80328	0.13931	5.00702	0.0354707	4.71421	0.281037
ILMN_1807686	4.63943	0.488858	4.65388	0.467316	4.59076	0.695172	4.63592	0.559671	4.59886	0.660665	4.52272	0.937244	4.6698	0.454545	4.53382	0.928669	4.6166	0.584145	4.67316	0.392318	4.49661	0.97668	4.57669	0.779637	4.53316	0.923836	4.58251	0.78169	4.6094	0.642857	4.72705	0.333333	4.56589	0.821674	4.63824	0.54558	4.5463	0.885794	4.55233	0.879834	4.56482	0.848066	4.56091	0.838621	4.65544	0.508868	4.62166	0.612551
ILMN_1811616	4.63967	0.487465	5.03644	0.0111266	5.17033	0	5.70049	0	5.55401	0	5.63228	0	5.84281	0	5.62064	0	4.88156	0.0514604	4.75486	0.198903	4.59159	0.706447	5.27044	0	4.8387	0.0705219	4.68638	0.383099	4.60877	0.642857	4.77916	0.244094	4.57062	0.807956	5.21621	0	4.88708	0.0362117	6.11167	0	4.8785	0.117403	5.11441	0.00551724	4.70949	0.317872	5.1862	0
ILMN_3248202	5.19706	0	4.96325	0.0319889	4.63698	0.502069	4.86758	0.0987654	4.52647	0.919668	4.64976	0.485675	4.57153	0.809917	4.60628	0.672154	4.68639	0.333797	4.69766	0.310014	4.57334	0.77915	5.35147	0	4.69154	0.32158	4.64568	0.525352	5.20777	0	4.90702	0.125984	5.00582	0.0219479	5.06209	0.0138122	4.85915	0.0487465	4.71148	0.410221	4.64432	0.570442	4.54736	0.885517	4.59198	0.727149	4.78384	0.154161
ILMN_1658315	4.81518	0.0738162	4.68195	0.381085	4.70353	0.28	4.65582	0.484225	4.75592	0.16482	4.81798	0.11869	4.63205	0.570248	4.64663	0.51989	4.72898	0.22114	4.80377	0.137174	4.7338	0.233196	4.56585	0.817294	4.71311	0.249647	4.79262	0.139437	4.73755	0.244505	5.27707	0.0275591	4.64556	0.526749	4.93461	0.0552486	4.77266	0.143454	5.02861	0.0773481	4.7809	0.212707	4.88494	0.0689655	4.75079	0.233288	5.02283	0.0190996
ILMN_1757896	4.56163	0.817549	4.6826	0.376912	4.68832	0.326897	4.67118	0.447188	4.63204	0.50831	4.5381	0.903138	4.60692	0.680441	4.61442	0.652949	4.58061	0.739917	4.71632	0.263374	4.65341	0.465021	4.71205	0.290098	4.54967	0.868829	4.54916	0.880282	4.60711	0.649725	4.68989	0.439633	4.68634	0.39369	4.70162	0.338398	4.60622	0.682451	4.57534	0.813536	4.64448	0.570442	4.54642	0.886897	4.63952	0.559345	4.72491	0.263302
ILMN_1773126	4.85906	0.0487465	4.57541	0.774687	4.83609	0.0772414	4.99023	0.0411523	5.15577	0	4.97724	0.0313779	4.7112	0.337466	5.05978	0.0246914	5.35299	0	4.68571	0.342936	4.62183	0.58299	4.96778	0.0237099	4.68235	0.337094	5.58511	0	4.56817	0.781593	5.26282	0.0314961	5.15631	0	5.59369	0	5.55286	0	5.95549	0	4.98039	0.0497238	4.84002	0.106207	5.0418	0.0259209	4.9206	0.0504775
ILMN_1912197	4.94508	0.0167131	4.70781	0.310153	4.67234	0.38069	4.62124	0.624143	4.69592	0.290859	4.69595	0.336971	4.71948	0.320937	4.71562	0.30727	5.25064	0	5.17872	0	4.76618	0.179698	4.63687	0.53417	4.97146	0.00987306	4.67124	0.433803	4.68118	0.375	4.54738	0.870079	4.83971	0.100137	4.83268	0.121547	4.49692	0.980501	4.5818	0.79558	4.72467	0.308011	4.625	0.57931	4.56792	0.814461	4.63512	0.54161
ILMN_1725105	4.91647	0.0222841	5.19411	0	6.05814	0	6.03903	0	6.11198	0	6.38013	0	6.2822	0	5.8568	0	5.9262	0	6.45667	0	4.92761	0.0438957	5.5755	0	6.4797	0	5.18118	0	6.03224	0	5.75267	0	6.59515	0	5.86307	0	5.95366	0	7.41953	0	7.54169	0	5.77456	0	5.49523	0	5.68776	0
ILMN_2406532	10.0493	0	10.2284	0	9.69325	0	9.78381	0	10.125	0	9.86376	0	9.79905	0	10.0574	0	9.95065	0	10.2706	0	10.3111	0	9.83724	0	10.1217	0	9.506	0	10.0185	0	9.92848	0	9.75409	0	10.1041	0	9.56088	0	10.0945	0	10.281	0	10.1479	0	9.38185	0	10.0752	0
ILMN_1792356	4.73509	0.192201	4.53216	0.906815	4.68	0.358621	4.49898	0.973937	4.68208	0.331025	4.6782	0.383356	4.63313	0.567493	4.50301	0.973937	4.64501	0.467316	4.49378	0.971193	4.6252	0.566529	4.51596	0.942817	4.51945	0.949224	4.65374	0.494366	4.67191	0.403846	4.64839	0.552493	4.59431	0.703704	4.68888	0.371547	4.77435	0.142061	4.57161	0.825967	4.7435	0.265193	4.53482	0.915862	4.50461	0.964529	4.69204	0.3397
ILMN_1681916	4.71125	0.245125	4.97622	0.0236439	4.76269	0.158621	4.81457	0.146776	4.79185	0.121884	4.95659	0.0395634	4.69869	0.370523	4.73536	0.252401	4.81775	0.0973574	4.77467	0.171468	4.74797	0.201646	4.87915	0.0529986	4.85213	0.0620592	4.65622	0.483099	4.84351	0.0961538	5.5596	0.00918635	4.76564	0.187929	4.71681	0.288674	4.80457	0.0988858	4.96549	0.100829	4.89537	0.100829	4.70293	0.32	4.87067	0.0859482	5.13572	0
ILMN_1798373	4.72898	0.206128	4.85498	0.0764951	4.61492	0.598621	4.87031	0.0960219	4.72898	0.200831	4.83619	0.109141	4.73224	0.293388	4.75512	0.218107	4.66712	0.40751	4.70174	0.296296	4.78952	0.144033	4.81058	0.11855	4.9265	0.0239774	4.64205	0.53662	5.25938	0	4.67508	0.479003	4.65722	0.482853	4.82266	0.125691	4.7712	0.143454	4.63096	0.627072	4.58111	0.79558	4.65924	0.453793	4.59094	0.732606	4.65217	0.484311
ILMN_1654612	6.93208	0	7.77311	0	7.4658	0	7.21223	0	7.5005	0	7.64012	0	7.66183	0	7.78732	0	7.42588	0	7.44396	0	7.18475	0	7.94126	0	7.64667	0	6.4132	0	7.62666	0	7.18449	0	8.32483	0	7.40298	0	7.22786	0	7.59069	0	6.68745	0	7.42779	0	7.20229	0	7.32262	0
ILMN_1665870	4.66863	0.376045	4.97514	0.0250348	4.65698	0.434483	4.60942	0.670782	4.75265	0.16759	4.70433	0.313779	4.56342	0.837466	4.73647	0.249657	4.71429	0.257302	4.61831	0.591221	4.6388	0.518519	4.87565	0.055788	4.5613	0.833568	4.69108	0.369014	4.67275	0.402473	4.62623	0.615486	4.58438	0.746228	5.09555	0.0124309	4.69621	0.292479	4.61947	0.661602	4.61526	0.675414	4.59896	0.691034	4.64004	0.559345	4.55185	0.851296
ILMN_1717366	8.10944	0	7.4454	0	8.603	0	7.92742	0	8.15976	0	8.236	0	8.67468	0	8.49511	0	8.57069	0	8.52424	0	8.47091	0	7.93952	0	8.30644	0	8.17089	0	7.97211	0	8.05384	0	7.5751	0	8.22014	0	8.33866	0	8.18836	0	7.98622	0	8.13304	0	8.05676	0	8.02095	0
ILMN_2373666	4.56283	0.816156	4.75707	0.194715	4.63781	0.502069	4.72596	0.297668	4.76166	0.157895	4.60685	0.68895	4.54594	0.88843	4.90712	0.0727023	4.67962	0.35605	4.66557	0.419753	4.65501	0.45679	4.67527	0.393305	4.73675	0.205924	4.76035	0.201408	4.60763	0.646978	4.56985	0.804462	4.72083	0.272977	4.64798	0.51105	4.66955	0.380223	4.5736	0.820442	4.92323	0.0828729	4.65623	0.466207	4.89739	0.0750341	4.86758	0.0750341
ILMN_1655100	4.75352	0.154596	4.62113	0.585535	4.61402	0.601379	4.76293	0.230453	4.72941	0.200831	4.79403	0.133697	4.79086	0.180441	4.70565	0.333333	4.58346	0.72879	4.6767	0.377229	5.41468	0	4.65143	0.472803	4.53883	0.905501	4.63967	0.547887	4.52969	0.913462	4.57976	0.770341	4.62329	0.61454	4.62328	0.610497	5.07384	0	4.65121	0.571823	5.27631	0	4.73273	0.238621	4.68156	0.402456	4.62673	0.594816
ILMN_1654893	9.19403	0	9.3087	0	8.90131	0	9.32004	0	9.08991	0	9.29508	0	9.09802	0	9.17295	0	8.94698	0	9.21827	0	9.12846	0	9.36483	0	9.28781	0	9.16779	0	9.28092	0	8.37563	0	8.99439	0	9.25269	0	8.93655	0	9.9453	0	9.11162	0	9.1704	0	9.506	0	9.46589	0
ILMN_1661178	4.71959	0.222841	6.24852	0	4.8896	0.0441379	4.67711	0.423868	4.70894	0.249307	5.17777	0	4.59045	0.735537	4.8268	0.128944	5.56999	0	4.78217	0.164609	4.82863	0.101509	4.7837	0.13947	4.93372	0.022567	4.65781	0.471831	4.72966	0.255495	4.84127	0.173228	5.21137	0	4.68187	0.399171	5.24043	0	5.30111	0.0151934	6.25018	0	4.87368	0.08	4.64276	0.547067	4.7241	0.26603
ILMN_1800958	7.03072	0	4.75737	0.193324	6.18541	0	4.8745	0.0932785	5.92338	0	5.46529	0	5.73305	0	4.95433	0.0534979	5.53199	0	5.05905	0.0109739	5.66522	0	5.97471	0	5.26186	0	5.83499	0	5.00353	0.0233516	6.31142	0	6.97122	0	5.39396	0	5.64269	0	4.64765	0.577348	4.89576	0.0994475	5.02775	0.0206897	5.78526	0	5.01883	0.0204638
ILMN_3301677	4.77731	0.10585	4.79146	0.1363	4.65533	0.44	4.85201	0.108368	4.78372	0.128809	4.77569	0.156889	4.6728	0.447658	4.65948	0.478738	5.00106	0.0166898	4.62956	0.545953	4.62609	0.562414	4.71326	0.288703	4.72589	0.221439	4.61316	0.670423	4.7043	0.317308	4.78833	0.233596	4.66172	0.470508	4.60944	0.650552	4.97622	0.00696379	4.57748	0.808011	4.64137	0.585635	4.82254	0.122759	4.76672	0.197817	4.65025	0.48704
ILMN_1669494	4.53639	0.891365	4.51491	0.947149	4.59889	0.657931	4.55508	0.838134	4.49367	0.972299	4.51705	0.948158	4.61556	0.634986	4.55996	0.851852	4.56225	0.81363	4.53513	0.903978	4.66709	0.414266	4.55384	0.854951	4.53782	0.908322	4.60977	0.680282	4.57361	0.762363	4.55681	0.84252	4.70668	0.320988	4.75251	0.216851	4.5467	0.884401	4.53441	0.925414	4.58464	0.783149	4.56193	0.833103	4.70436	0.327422	4.60853	0.658936
ILMN_1786872	4.82667	0.0682451	5.05379	0.00834492	5.40683	0	4.67061	0.44856	5.61368	0	5.49625	0	6.19496	0	4.94703	0.0576132	5.00496	0.015299	5.4759	0	5.25664	0	5.0252	0.013947	5.74336	0	4.77623	0.178873	4.78838	0.144231	4.67087	0.48294	5.45741	0	6.26423	0	5.66126	0	4.74716	0.34116	4.69499	0.38674	5.2969	0	6.13207	0	5.0889	0.00682128
ILMN_3246900	5.77865	0	5.7435	0	5.86632	0	5.69004	0	5.74435	0	6.06516	0	5.61454	0	5.61279	0	6.1005	0	5.28868	0	5.97623	0	5.58212	0	6.0329	0	6.56245	0	5.78592	0	5.54269	0.00918635	5.38435	0	6.39279	0	5.90368	0	5.01273	0.0828729	7.05243	0	5.64278	0	6.2265	0	5.62493	0
ILMN_1683194	11.6395	0	9.5445	0	10.5389	0	9.76316	0	7.72244	0	7.89164	0	6.1581	0	10.0267	0	10.0519	0	9.98302	0	9.8428	0	10.713	0	9.77519	0	9.88014	0	9.60049	0	9.97775	0	10.7335	0	9.00382	0	11.019	0	9.55154	0	8.87619	0	4.6162	0.615172	8.52299	0	8.61389	0
ILMN_1672975	4.88625	0.0334262	5.13973	0	5.06717	0	5.37414	0	4.96888	0.0152355	5.64793	0	5.22701	0	5.09888	0.0150892	5.04337	0.00556328	5.17657	0	4.9896	0.0178326	4.92997	0.0348675	4.87161	0.0465444	5.03318	0.00985915	5.14952	0	4.61411	0.649606	5.23258	0	4.8796	0.0856354	4.91869	0.0306407	6.06724	0	4.9144	0.0870166	4.66539	0.427586	4.94439	0.0504775	4.96409	0.0313779
ILMN_1780842	7.58643	0	7.49585	0	7.63595	0	7.22358	0	7.51221	0	7.41483	0	7.26194	0	7.63959	0	7.15047	0	7.42836	0	7.36355	0	7.45059	0	7.13917	0	7.61048	0	7.58998	0	6.59675	0	7.09704	0	7.04147	0	7.22883	0	8.15976	0	7.25487	0	7.4035	0	7.79271	0	7.33608	0
ILMN_1831751	4.75835	0.139276	4.78107	0.154381	4.86734	0.062069	4.85533	0.106996	4.61913	0.560942	4.70949	0.302865	4.91869	0.0674931	4.85525	0.104252	4.69042	0.328234	4.62135	0.57476	4.9598	0.0301783	4.94396	0.0292887	4.89117	0.0338505	4.78755	0.152113	5.0071	0.021978	4.697	0.426509	4.68927	0.38546	4.84095	0.111878	5.03808	0	4.78966	0.259669	4.85317	0.139503	4.95182	0.0441379	4.74322	0.249659	4.65688	0.461119
ILMN_1796141	4.9644	0.0139276	4.97743	0.0236439	4.89612	0.0427586	4.9357	0.0644719	4.88404	0.0498615	4.79293	0.133697	5.13647	0.00964187	4.57322	0.790123	5.00308	0.015299	4.76597	0.185185	5.29211	0	4.80353	0.125523	5.18461	0	4.94813	0.0253521	5.28641	0	4.82716	0.186352	4.75764	0.20439	5.28849	0	4.95945	0.0111421	4.91266	0.127072	5.20914	0.00966851	4.94835	0.0455172	5.27569	0	4.82234	0.113233
ILMN_1778631	4.55524	0.844011	4.48395	0.987483	4.56345	0.812414	4.59388	0.718793	4.50681	0.958449	4.54707	0.879945	4.50912	0.96281	4.48349	0.99177	4.61159	0.603616	4.50056	0.96845	4.48378	0.982167	4.59482	0.677824	4.44149	0.99859	4.5037	0.970423	4.50145	0.972527	4.56928	0.805774	4.58075	0.765432	4.6372	0.546961	4.53601	0.913649	4.58648	0.774862	4.56814	0.825967	4.60077	0.681379	4.55378	0.867667	4.5126	0.944065
ILMN_1749168	4.60606	0.643454	4.53639	0.891516	4.5056	0.966897	4.58001	0.758573	4.58002	0.754848	4.44149	0.997271	4.54944	0.881543	4.52704	0.943759	4.4777	0.977747	4.58413	0.728395	4.58721	0.727023	4.59133	0.693166	4.63094	0.531735	4.49372	0.978873	4.59207	0.697802	4.60368	0.694226	4.58349	0.753086	4.58208	0.732044	4.57688	0.799443	4.52902	0.937845	4.57284	0.814917	4.63735	0.537931	4.82464	0.125512	4.59767	0.708049
ILMN_3307266	5.7995	0	6.65563	0	5.8974	0	6.12484	0	5.07564	0	5.51541	0	5.31221	0	5.39847	0	5.33989	0	5.39071	0	5.73771	0	5.62528	0	6.5533	0	5.97088	0	4.84592	0.0934066	4.73951	0.312336	7.21917	0	4.99328	0.0262431	6.07615	0	5.40332	0.00276243	5.37111	0	5.06571	0.0110345	4.76343	0.20191	4.72111	0.270123
ILMN_2132828	6.0104	0	4.88992	0.0556328	6.2226	0	5.89586	0	6.07028	0	6.34469	0	5.97006	0	6.19276	0	5.33824	0	6.06926	0	6.21384	0	5.81087	0	6.26665	0	5.84042	0	5.47702	0	4.60839	0.673228	5.04019	0.0123457	6.41144	0	5.69535	0	6.57186	0	5.73502	0	4.93796	0.0468966	6.25248	0	5.98029	0
ILMN_1824307	4.7155	0.233983	4.67027	0.415855	4.79457	0.117241	4.87481	0.0919067	4.78433	0.128809	4.81031	0.124147	4.58128	0.775482	4.73596	0.251029	4.69769	0.305981	4.68766	0.340192	4.78974	0.144033	4.62539	0.571827	4.65959	0.431594	4.77853	0.171831	4.56183	0.802198	4.67959	0.468504	4.73875	0.238683	4.71014	0.308011	4.88574	0.0362117	4.63073	0.627072	5.12659	0.0179558	4.67629	0.393103	4.67191	0.436562	4.93725	0.0395634
ILMN_1684385	9.49571	0	9.91609	0	9.40568	0	9.43836	0	9.31402	0	9.69608	0	9.46968	0	9.57831	0	9.25105	0	9.45704	0	9.37579	0	9.39289	0	8.8861	0	9.41448	0	9.30061	0	9.91609	0	9.52575	0	9.21748	0	9.28938	0	9.63696	0	8.88129	0	9.35259	0	9.69325	0	9.30335	0
ILMN_1857897	5.04877	0	5.17242	0	4.85927	0.0648276	5.029	0.0260631	4.69568	0.290859	4.64561	0.500682	5.18218	0.00275482	4.83775	0.119342	4.66371	0.415855	5.14371	0	4.99222	0.0178326	4.82026	0.105997	4.71443	0.242595	5.23774	0	4.8128	0.123626	4.70126	0.413386	4.79105	0.159122	4.80404	0.145028	5.06807	0	6.11435	0	4.68757	0.400552	4.76026	0.191724	4.68517	0.388813	4.80955	0.124147
ILMN_1765796	8.16476	0	8.73647	0	8.3196	0	8.13565	0	8.68059	0	7.20566	0	9.26894	0	9.246	0	7.45851	0	8.09655	0	8.35858	0	7.31351	0	8.18539	0	7.81346	0	6.95826	0	7.77431	0	7.00147	0	5.82901	0	8.49807	0	9.60244	0	8.8727	0	7.45278	0	6.47174	0	6.55582	0
ILMN_1733655	4.69287	0.300836	4.68204	0.378303	4.60648	0.624828	4.85514	0.106996	4.73761	0.192521	4.60191	0.706685	4.76417	0.221763	4.90057	0.0768176	4.65737	0.438108	4.76035	0.190672	4.71204	0.281207	4.86815	0.0599721	4.63228	0.527504	4.82472	0.102817	4.72829	0.259615	4.68693	0.448819	4.56222	0.829904	4.6053	0.662983	4.68836	0.311978	4.8229	0.20442	4.76204	0.237569	4.76101	0.190345	4.69027	0.372442	4.59255	0.727149
ILMN_3247665	8.15091	0	8.56103	0	6.99399	0	8.5292	0	7.38966	0	7.54961	0	7.76068	0	7.99646	0	8.10324	0	8.02177	0	7.49524	0	8.42642	0	8.40278	0	8.88998	0	8.93042	0	8.09746	0	7.74078	0	7.93998	0	7.5751	0	8.2751	0	7.78264	0	7.97457	0	7.6736	0	7.74145	0
ILMN_1737818	4.94237	0.0181058	6.03538	0	5.45773	0	4.99716	0.0397805	4.9649	0.0166205	5.70049	0	5.28758	0	5.32208	0	4.93147	0.0347705	5.85093	0	5.0626	0.00137174	5.19103	0	4.97213	0.00987306	4.88788	0.0464789	5.03346	0.0178571	4.79192	0.232283	5.27008	0	5.15597	0.00552486	5.02264	0	8.23886	0	5.0476	0.0400552	5.25992	0	4.87276	0.0832196	4.65354	0.47749
ILMN_3304413	4.61969	0.597493	4.63952	0.504868	4.62815	0.54069	4.54397	0.88203	4.66593	0.385042	4.58704	0.755798	4.53441	0.922865	4.56794	0.805213	4.55247	0.84701	4.55575	0.840878	4.6415	0.506173	4.56993	0.801953	4.52942	0.929478	4.50065	0.973239	4.53754	0.887363	4.76087	0.272966	4.73051	0.257888	4.6292	0.58011	4.50664	0.973538	4.59932	0.737569	4.59396	0.741713	4.65012	0.491034	4.5037	0.964529	4.51757	0.930423
ILMN_1726288	6.08969	0	5.49092	0	6.6054	0	5.29844	0	6.21799	0	6.97868	0	5.99075	0	5.68807	0	6.70876	0	6.05126	0	5.69845	0	6.19533	0	6.10169	0	6.09549	0	5.93285	0	6.27344	0	6.09035	0	6.24041	0	6.33257	0	6.43557	0	5.62839	0	5.97006	0	6.47563	0	5.97956	0
ILMN_2046751	4.57931	0.750696	4.85403	0.0764951	4.78582	0.124138	4.69872	0.364883	4.69147	0.308864	4.77349	0.156889	4.88349	0.0867769	4.72103	0.296296	4.7271	0.223922	4.74084	0.216735	4.73396	0.233196	4.6364	0.53417	4.66691	0.397743	4.72205	0.280282	4.58124	0.730769	4.68097	0.464567	4.71186	0.301783	4.68883	0.371547	4.55912	0.856546	4.89453	0.140884	4.74325	0.265193	4.76166	0.188966	4.8453	0.107776	4.88392	0.0668486
ILMN_2286800	6.48968	0	6.73246	0	7.17323	0	6.67363	0	6.37312	0	6.92785	0	7.35374	0	6.85354	0	6.94903	0	6.69735	0	6.79551	0	6.626	0	6.7901	0	7.07809	0	6.19336	0	6.93154	0	6.75642	0	7.34883	0	7.04648	0	8.50858	0	6.68781	0	6.68914	0	7.44259	0	7.45133	0
ILMN_1733583	4.54022	0.884401	4.53266	0.904033	4.49482	0.982069	4.55337	0.847737	4.50089	0.962604	4.48056	0.987722	4.58106	0.77686	4.55391	0.868313	4.59478	0.674548	4.49956	0.969822	4.55863	0.838134	4.58048	0.760112	4.63447	0.519041	4.52248	0.942254	4.60061	0.674451	4.56892	0.805774	4.56233	0.829904	4.53174	0.89779	4.56794	0.832869	4.77177	0.28453	4.64996	0.548343	4.52538	0.944828	4.53017	0.924966	4.49116	0.974079
ILMN_1866868	4.94609	0.0167131	5.0278	0.0139082	4.85189	0.0662069	4.96715	0.0493827	4.85661	0.0623269	4.87037	0.0818554	4.78757	0.184573	4.81396	0.145405	4.77556	0.139082	4.71461	0.26749	5.18241	0	4.94925	0.0292887	4.67429	0.370945	5.38846	0	5.16631	0	4.70797	0.397638	4.787	0.160494	4.8257	0.124309	4.56902	0.824513	5.1213	0.0538674	4.80876	0.175414	4.88916	0.0675862	5.21411	0	4.72415	0.26603
ILMN_1766247	6.55391	0	5.11119	0.00278164	6.29513	0	5.90061	0	6.26885	0	6.04406	0	6.1893	0	5.61025	0	6.0837	0	5.71162	0	5.05238	0.00411523	5.98628	0	5.83392	0	6.21696	0	6.13839	0	6.44764	0	6.45125	0	6.8019	0	6.29495	0	5.74594	0	5.16699	0.0151934	6.31174	0	5.94285	0	6.24937	0
ILMN_3236883	4.6126	0.615599	4.65839	0.450626	4.63848	0.50069	4.68322	0.408779	4.62533	0.540166	4.78615	0.139154	4.60255	0.701102	4.62327	0.611797	4.71279	0.261474	4.55059	0.860082	4.66002	0.441701	4.62758	0.563459	4.594	0.71086	4.61661	0.660563	4.65975	0.456044	4.90759	0.124672	4.69896	0.345679	4.5435	0.868785	4.71846	0.232591	4.62298	0.650552	4.74843	0.259669	4.73569	0.230345	4.59858	0.698499	4.59821	0.705321
ILMN_3211615	5.92588	0	5.86479	0	5.78369	0	6.11991	0	5.44071	0	5.61409	0	5.63716	0	5.90942	0	6.21439	0	5.47858	0	6.09194	0	5.9363	0	6.19336	0	6.28928	0	6.14023	0	5.17739	0.0406824	5.25545	0	5.61801	0	6.06982	0	6.5604	0	5.98916	0	5.73886	0	5.4759	0	5.47311	0
ILMN_1685714	6.508	0	4.88008	0.0584145	4.76092	0.16	5.0649	0.0233196	4.77952	0.131579	4.76098	0.173261	4.8277	0.134986	4.76125	0.207133	4.80487	0.108484	4.73716	0.224966	4.71611	0.27572	4.67859	0.384937	5.27654	0	5.36965	0	5.93458	0	5.23664	0.0354331	4.85703	0.0864198	4.76118	0.198895	4.87901	0.04039	4.80398	0.227901	4.69341	0.388122	5.10469	0.00551724	6.6188	0	6.56896	0
ILMN_3241979	7.62487	0	7.27395	0	7.38808	0	8.2751	0	7.68011	0	7.38183	0	7.36199	0	7.67424	0	7.23395	0	8.23285	0	7.84716	0	7.53313	0	7.51115	0	7.84207	0	7.42119	0	7.75806	0	7.00385	0	7.5292	0	7.21223	0	7.89659	0	8.00024	0	7.63343	0	8.18013	0	7.47473	0
ILMN_2163538	4.64457	0.465181	4.65451	0.465925	4.5973	0.664828	4.74437	0.263374	4.6769	0.357341	4.59539	0.729877	4.72916	0.304408	4.67837	0.414266	4.5554	0.831711	4.63109	0.539095	4.58638	0.733882	4.72067	0.270572	4.61809	0.599436	4.57543	0.809859	4.60747	0.646978	4.64841	0.552493	4.80849	0.137174	4.65396	0.48895	4.8255	0.0738162	4.72332	0.382597	4.8266	0.156077	4.63129	0.56	4.63611	0.568895	4.74154	0.231924
ILMN_3247154	4.73318	0.197772	4.64045	0.503477	4.63773	0.502069	4.57998	0.758573	4.8641	0.0567867	4.57374	0.799454	4.66269	0.477961	4.71739	0.301783	4.74588	0.183588	4.64899	0.478738	4.57896	0.762689	4.74259	0.213389	4.80395	0.108604	4.65316	0.501408	4.61849	0.616758	4.68703	0.448819	4.70721	0.319616	4.64165	0.537293	4.78913	0.12117	4.72523	0.379834	4.84282	0.14779	4.63221	0.555862	4.55641	0.858117	4.64523	0.496589
ILMN_2137625	4.73402	0.196379	4.77085	0.173853	4.63571	0.511724	4.58716	0.742112	4.86021	0.0581717	4.73642	0.223738	4.72535	0.309917	4.80645	0.15775	4.60037	0.649513	4.86286	0.0699588	4.72146	0.26749	4.64363	0.499303	4.78582	0.133992	4.54024	0.901408	4.91136	0.0508242	4.71745	0.37664	4.62461	0.60631	4.92091	0.0593923	4.7725	0.143454	4.66387	0.535912	4.56322	0.85221	4.6947	0.342069	4.59751	0.705321	4.60061	0.695771
ILMN_1786278	6.61978	0	4.59875	0.671766	6.14096	0	4.71752	0.316872	4.60551	0.619114	4.61637	0.639836	4.77454	0.199725	4.77126	0.196159	6.88348	0	5.38653	0	4.87412	0.0727023	5.37759	0	5.18346	0	8.01933	0	6.26733	0	6.50604	0	5.22221	0	5.34518	0	5.68678	0	4.6536	0.562155	4.51146	0.964088	4.5685	0.811034	4.73828	0.259209	4.57586	0.783083
ILMN_1770260	5.77231	0	5.19691	0	5.71028	0	5.42924	0	5.32777	0	5.67109	0	5.73916	0	5.32	0	5.43118	0	5.28653	0	5.77283	0	5.35765	0	5.40364	0	5.55656	0	5.46395	0	5.02591	0.0800525	6.09049	0	5.25077	0	5.22894	0	6.10724	0	5.68917	0	5.33169	0	5.37739	0	5.9903	0
ILMN_1766000	6.7342	0	4.82523	0.100139	5.48354	0	4.99615	0.0411523	5.32181	0	4.97266	0.0341064	4.7948	0.174931	4.9167	0.0672154	5.71258	0	4.8299	0.102881	5.15577	0	4.9833	0.0223152	5.29564	0	5.45631	0	5.03845	0.0151099	6.0341	0	6.23242	0	5.67034	0	5.6411	0	4.72024	0.38674	4.69504	0.385359	5.12532	0.00413793	4.78195	0.175989	5.76131	0
ILMN_1906828	4.62085	0.591922	4.56356	0.803894	4.6932	0.310345	4.67049	0.449931	4.55768	0.83518	4.60285	0.703956	4.66278	0.477961	4.71079	0.325103	4.63274	0.510431	4.58119	0.747599	4.68987	0.333333	4.5488	0.870293	4.6423	0.493653	4.59166	0.74507	4.5229	0.931319	4.56799	0.805774	4.69365	0.367627	4.51238	0.950276	4.52702	0.937326	4.57584	0.810773	4.65024	0.548343	4.6644	0.433103	4.63851	0.563438	4.80073	0.135061
ILMN_1696810	6.77311	0	6.88201	0	6.65809	0	6.2878	0	6.39235	0	6.27216	0	6.3578	0	6.65587	0	6.61899	0	6.44598	0	6.30982	0	6.73088	0	7.09375	0	7.09839	0	6.76836	0	6.63985	0	6.82978	0	6.7832	0	6.85354	0	7.18027	0	6.59596	0	6.63857	0	5.93851	0	6.2886	0
ILMN_1685369	8.53984	0	8.49679	0	8.22416	0	8.52299	0	8.5207	0	8.47376	0	8.17814	0	8.30294	0	8.69674	0	8.37739	0	8.41184	0	8.54613	0	8.30867	0	8.18485	0	8.11346	0	8.45745	0	7.92491	0	8.35985	0	8.29148	0	9.46107	0	9.01956	0	8.36681	0	8.47322	0	8.7395	0
ILMN_3221375	4.61197	0.619777	4.62155	0.584145	4.53739	0.897931	4.68536	0.404664	4.58091	0.746537	4.61528	0.645293	4.5951	0.725895	4.61696	0.641975	4.70598	0.285118	4.72365	0.255144	4.60964	0.62963	4.76565	0.161785	4.74779	0.187588	4.61603	0.66338	4.617	0.623626	4.63202	0.598425	4.6234	0.61454	4.57301	0.772099	4.65798	0.43454	4.676	0.502762	4.56655	0.837017	4.59323	0.713103	4.73182	0.276944	4.55258	0.849932
ILMN_1743857	4.69426	0.291086	4.71895	0.283727	4.631	0.526897	4.60019	0.691358	4.63534	0.495845	4.62988	0.574352	4.59201	0.731405	4.69856	0.353909	4.62884	0.527121	4.62741	0.552812	4.71687	0.274348	4.65738	0.446304	4.57217	0.794076	4.71912	0.292958	4.67447	0.391484	4.65073	0.53937	4.70371	0.331962	4.75129	0.218232	4.61006	0.664345	4.64627	0.581492	4.6751	0.450276	4.70137	0.324138	4.68382	0.391542	4.58604	0.758527
ILMN_3191861	5.4921	0	5.61188	0	5.93866	0	5.49304	0	5.81293	0	5.81221	0	5.85212	0	5.3147	0	5.44	0	5.79894	0	5.82726	0	5.76821	0	5.90177	0	5.78883	0	5.8125	0	5.69589	0	5.77231	0	5.92904	0	6.25427	0	5.9491	0	5.54221	0	6.02608	0	6.05833	0	6.24566	0
ILMN_1749210	7.94832	0	7.63092	0	7.90485	0	8.40377	0	8.1534	0	7.51423	0	7.96631	0	7.46242	0	7.74284	0	7.78947	0	8.11564	0	8.00372	0	7.29285	0	8.13272	0	8.07346	0	8.50524	0	7.09195	0	7.49143	0	7.87659	0	7.14176	0	7.35991	0	8.00623	0	7.83827	0	7.59839	0
ILMN_1765729	4.96087	0.0139276	4.8919	0.0556328	5.70536	0	5.27008	0	5.82498	0	5.54659	0	5.48986	0	5.74472	0	5.08759	0.00139082	5.52392	0	4.91041	0.0466392	5.33425	0	5.15773	0	5.07298	0.0028169	4.70908	0.307692	4.74951	0.295276	5.24343	0	5.34275	0	5.31014	0	5.57103	0	5.51432	0	4.87004	0.0868966	5.28677	0	4.79879	0.13779
ILMN_1797164	6.22883	0	6.3139	0	5.85265	0	5.56117	0	5.62464	0	5.8399	0	6.20077	0	5.74321	0	6.05551	0	5.35417	0	6.43673	0	5.95773	0	6.06154	0	5.48413	0	5.44961	0	6.8396	0	5.77573	0	5.49523	0	5.46187	0	5.40907	0.00276243	5.49708	0	4.74215	0.21931	5.92724	0	5.89606	0
ILMN_1811478	4.69305	0.299443	4.65636	0.45758	4.75293	0.175172	4.59601	0.711934	4.77321	0.141274	5.01225	0.0190996	4.91173	0.0730028	4.88465	0.085048	4.66488	0.413074	5.53663	0	4.76061	0.185185	4.71454	0.283124	4.7501	0.181946	4.71587	0.304225	4.71869	0.277473	4.53545	0.905512	4.652	0.500686	4.71318	0.301105	4.65553	0.445682	4.64618	0.581492	4.60382	0.711326	4.84332	0.10069	4.79549	0.152797	4.63586	0.538881
ILMN_1791678	4.62985	0.538997	4.5651	0.798331	4.60964	0.615172	4.64462	0.522634	4.58621	0.722992	4.60573	0.694407	4.59448	0.727273	4.62961	0.58299	4.58276	0.731572	4.55805	0.831276	4.77027	0.175583	4.70472	0.312413	4.6329	0.524683	4.64432	0.528169	4.56797	0.781593	4.69935	0.42126	4.6477	0.51989	4.64401	0.529006	4.56127	0.850975	4.59007	0.758287	4.63494	0.610497	4.82751	0.118621	4.50327	0.964529	4.58466	0.763984
ILMN_1815093	4.6237	0.58078	4.55411	0.828929	4.66919	0.394483	4.77717	0.207133	4.86208	0.0581717	4.67849	0.383356	5.03265	0.0261708	4.70266	0.33882	4.71978	0.247566	4.74819	0.208505	4.69486	0.325103	4.98573	0.0223152	4.94326	0.0155148	4.86031	0.0647887	5.20799	0	4.93522	0.111549	4.63732	0.550069	4.65285	0.48895	4.64925	0.45961	4.81509	0.211326	4.78386	0.207182	4.87585	0.0786207	4.65624	0.507503	4.73764	0.238745
ILMN_1716367	4.49804	0.970752	4.53643	0.891516	4.52501	0.931034	4.56965	0.801097	4.56589	0.807479	4.55685	0.860846	4.5359	0.914601	4.49619	0.984911	4.56959	0.781641	4.5722	0.77915	4.48187	0.982167	4.54804	0.871688	4.63332	0.523272	4.52543	0.935211	4.52816	0.914835	4.63682	0.585302	4.4866	0.983539	4.5386	0.883978	4.55236	0.876045	4.64002	0.599448	4.62095	0.660221	4.49907	0.977931	4.58021	0.773533	4.5232	0.920873
ILMN_1749738	4.77719	0.10585	4.60324	0.655076	4.6978	0.29931	4.59099	0.727023	4.96605	0.0166205	4.66709	0.421555	4.59515	0.725895	4.70787	0.329218	4.75317	0.168289	4.57918	0.762689	4.65745	0.449931	4.7592	0.177127	4.82336	0.090268	4.63011	0.591549	4.86494	0.0741758	4.7685	0.26378	4.74071	0.227709	4.73173	0.263812	4.70682	0.261838	4.64336	0.595304	4.61531	0.675414	4.73685	0.227586	4.53102	0.923602	4.54762	0.867667
ILMN_1778291	4.89385	0.0306407	4.70855	0.308762	4.65559	0.44	4.63912	0.547325	4.74088	0.189751	4.68394	0.366985	4.77758	0.19697	4.60085	0.685871	4.62481	0.550765	4.72743	0.245542	4.69561	0.320988	4.63655	0.53417	4.80816	0.100141	4.57828	0.791549	4.73791	0.243132	4.66107	0.502625	4.60721	0.657064	4.62931	0.58011	4.7949	0.108635	4.85818	0.168508	4.84472	0.14779	4.65552	0.467586	4.63955	0.559345	4.59942	0.701228
ILMN_1813585	4.56902	0.784123	4.50238	0.968011	4.60854	0.617931	4.59359	0.718793	4.59145	0.700831	4.59764	0.725784	4.60749	0.677686	4.58025	0.770919	4.6085	0.617524	4.71607	0.264746	4.47578	0.986283	4.61203	0.619247	4.5911	0.723554	4.58987	0.749296	4.78798	0.146978	4.90105	0.128609	4.60681	0.658436	4.60627	0.661602	4.64915	0.461003	4.65314	0.563536	4.65729	0.520718	4.62339	0.590345	4.52686	0.930423	4.49679	0.965894
ILMN_3226505	8.29524	0	8.80146	0	7.90841	0	7.76153	0	7.62401	0	8.19009	0	8.01448	0	7.4569	0	8.10944	0	7.97491	0	8.23561	0	8.34889	0	7.64249	0	7.86951	0	8.22371	0	8.16424	0	7.82618	0	7.67577	0	8.11603	0	7.15723	0	7.81609	0	8.49602	0	8.29256	0	8.65527	0
ILMN_1672034	4.53134	0.9039	4.90847	0.0514604	4.61627	0.590345	4.7286	0.296296	4.89453	0.0470914	4.53276	0.919509	4.51761	0.955923	4.58045	0.770919	4.54365	0.884562	4.7931	0.150892	4.5745	0.772291	5.05879	0.0083682	4.5984	0.691114	4.50496	0.966197	4.63898	0.538462	4.73887	0.312336	4.70614	0.320988	4.74598	0.225138	4.88465	0.0362117	4.66923	0.520718	4.6286	0.639503	4.77987	0.169655	4.61158	0.645293	4.58708	0.757162
ILMN_1704987	4.75197	0.158774	4.82217	0.10153	4.65963	0.424828	4.7346	0.279835	4.63117	0.518006	4.62261	0.616644	4.68531	0.399449	4.6154	0.648834	4.68752	0.333797	4.71042	0.27572	4.5935	0.702332	4.70011	0.330544	4.61857	0.595205	4.57043	0.826761	4.67326	0.395604	4.63991	0.57874	4.60694	0.658436	4.71049	0.308011	4.81324	0.0905292	4.69368	0.458564	4.8013	0.189227	4.76972	0.18069	4.7054	0.326057	4.90695	0.0545703
ILMN_1838863	5.81906	0	5.52815	0	5.10268	0	5.88465	0	4.78062	0.130194	4.84467	0.0995907	4.69705	0.374656	5.03097	0.0301783	5.3942	0	5.06424	0.0109739	4.59945	0.676269	4.88465	0.0502092	4.83936	0.0705219	5.87194	0	6.64477	0	6.64864	0	6.24566	0	5.32302	0	4.88705	0.0362117	4.60288	0.727901	5.15004	0.0165746	6.16273	0	5.98649	0	5.46033	0
ILMN_1807177	5.71379	0	4.80809	0.115438	5.21044	0	4.65959	0.478738	5.27771	0	4.70966	0.302865	5.40582	0	4.75289	0.219479	4.78472	0.127955	5.2192	0	4.68299	0.353909	4.7032	0.320781	4.79881	0.117066	4.54572	0.884507	4.76989	0.186813	5.78676	0	5.02535	0.0178326	4.64422	0.529006	4.9742	0.00696379	4.62649	0.642265	4.61879	0.667127	4.91563	0.0524138	5.39001	0	4.87591	0.0709413
ILMN_2089365	4.52084	0.933148	4.68784	0.364395	4.6057	0.626207	4.73526	0.27572	4.54168	0.882271	4.57518	0.795362	4.64211	0.541322	4.64225	0.537723	4.68288	0.340751	4.61656	0.595336	4.59346	0.702332	4.65413	0.457462	4.49635	0.978843	4.58715	0.759155	4.56627	0.788462	4.58406	0.751969	4.46205	0.995885	4.61216	0.64779	4.7237	0.220056	4.70393	0.429558	4.61333	0.68232	4.57629	0.783448	4.5148	0.950887	4.67114	0.410641
ILMN_3306742	5.99102	0	6.42072	0	6.7416	0	7.39631	0	6.50052	0	6.15362	0	6.3023	0	5.82991	0	6.36808	0	6.10243	0	6.35878	0	6.65057	0	6.96361	0	7.73597	0	6.70446	0	6.62342	0	7.11563	0	6.34919	0	6.60118	0	7.4795	0	5.72785	0	5.8685	0	7.10868	0	6.67209	0
ILMN_3246599	4.58432	0.733983	4.46582	0.991655	4.60892	0.617931	4.5876	0.737997	4.7071	0.259003	4.64543	0.502046	4.49692	0.973829	4.60135	0.683128	4.55652	0.83032	4.6428	0.500686	4.63036	0.548697	4.51845	0.941423	4.59976	0.686883	4.77835	0.171831	4.60609	0.652473	4.56763	0.805774	4.65727	0.482853	4.64834	0.51105	4.51395	0.966574	4.71033	0.410221	4.68385	0.40884	4.56029	0.842759	4.68754	0.38472	4.64265	0.511596
ILMN_3258951	4.68867	0.307799	4.77117	0.173853	4.77253	0.144828	4.95528	0.0576132	4.75735	0.160665	4.68894	0.357435	4.7797	0.194215	4.81099	0.148148	4.86301	0.0611961	4.88795	0.0534979	4.6562	0.454047	4.72096	0.269177	4.5503	0.868829	4.77149	0.187324	4.72441	0.267857	4.71556	0.38189	4.72338	0.270233	4.51379	0.947514	4.71362	0.239554	4.90392	0.133978	4.70911	0.342541	4.65967	0.453793	4.76683	0.197817	4.80213	0.132333
ILMN_1654212	5.46862	0	4.94863	0.0347705	5.08642	0	5.05629	0.0233196	5.32477	0	4.71726	0.278308	5.05316	0.0220386	4.74614	0.230453	5.05431	0.00278164	5.20817	0	4.93618	0.0411523	5.23375	0	4.92332	0.0239774	5.18644	0	4.99876	0.0233516	4.67896	0.469816	4.72736	0.259259	4.84673	0.107735	4.93766	0.0208914	4.98366	0.0925414	5.09185	0.0262431	5.07007	0.0110345	4.84011	0.110505	5.89586	0
ILMN_3232966	4.61563	0.608635	4.57025	0.788595	4.54459	0.881379	4.72006	0.314129	4.6207	0.552632	4.59747	0.725784	4.55512	0.865014	4.63682	0.563786	4.61276	0.599444	4.65993	0.434842	4.63162	0.547325	4.56483	0.821478	4.62434	0.568406	4.60167	0.702817	4.53821	0.884615	4.65938	0.507874	4.63523	0.561043	4.55853	0.814917	4.61732	0.626741	4.65795	0.546961	4.61239	0.686464	4.67532	0.393103	4.77011	0.190996	4.64609	0.496589
ILMN_1756146	4.71857	0.228412	4.71658	0.290682	4.60572	0.626207	4.69577	0.374486	4.60179	0.641274	4.60049	0.71487	4.62418	0.603306	4.65344	0.500686	4.81006	0.10153	4.51832	0.942387	4.67089	0.395062	4.72888	0.249651	4.65503	0.444288	4.72357	0.278873	4.76351	0.196429	4.81181	0.200787	5.11069	0.00137174	4.89405	0.0732044	4.55856	0.857939	6.22475	0	4.67156	0.466851	4.58633	0.747586	4.68207	0.398363	4.99597	0.0231924
ILMN_1812380	4.63218	0.523677	4.67364	0.400556	4.73703	0.208276	5.01859	0.0301783	4.88306	0.0498615	4.82113	0.114598	4.73501	0.285124	4.6312	0.577503	4.65338	0.445063	4.69189	0.325103	4.732	0.23594	4.69094	0.351464	4.77113	0.148096	5.12111	0	4.69542	0.342033	4.61339	0.650919	4.68554	0.396433	4.79111	0.156077	4.98771	0.00557103	6.10711	0	4.58943	0.754144	4.64073	0.522759	4.71681	0.306958	4.93491	0.0395634
ILMN_3235718	4.81717	0.0738162	4.9919	0.0208623	4.56237	0.817931	4.81775	0.138546	4.69678	0.288089	4.62241	0.616644	4.70653	0.35124	5.04217	0.0274348	4.6744	0.378303	4.8564	0.0727023	4.6033	0.662551	4.67585	0.391911	4.87341	0.045134	4.68632	0.383099	4.78825	0.144231	4.59909	0.708661	5.03808	0.0123457	4.70846	0.313536	4.77537	0.140669	4.69316	0.461326	4.73115	0.287293	4.78386	0.164138	4.71142	0.315143	4.71035	0.291951
ILMN_1685387	4.65568	0.428969	4.53708	0.891516	4.64082	0.489655	4.58344	0.753086	4.66259	0.393352	4.55125	0.869031	4.60057	0.706612	4.67894	0.414266	4.51094	0.94854	4.55721	0.834019	4.56906	0.79561	4.54674	0.875872	4.54903	0.87165	4.55357	0.870423	4.58206	0.728022	4.61368	0.649606	4.62536	0.60631	4.69889	0.349448	4.61099	0.658774	4.54017	0.907459	4.71326	0.334254	4.56063	0.84	4.60423	0.672578	4.58779	0.751705
ILMN_2127328	7.70142	0	7.92917	0	7.78732	0	7.54928	0	7.35463	0	7.88579	0	7.16392	0	7.25939	0	7.91293	0	7.94832	0	7.45914	0	8.0141	0	7.7549	0	7.99238	0	7.48873	0	8.36465	0	7.57543	0	8.25592	0	7.66736	0	7.41842	0	8.21696	0	7.03285	0	7.05867	0	8.14965	0
ILMN_1762139	4.58732	0.718663	4.74769	0.214186	4.73067	0.216552	4.94446	0.0589849	4.70344	0.263158	4.82519	0.114598	4.76154	0.224518	4.83665	0.120713	4.75534	0.166898	4.67306	0.39369	4.76094	0.185185	4.62095	0.588563	4.67116	0.383639	4.74589	0.226761	4.91747	0.0480769	4.61725	0.64042	4.60395	0.670782	4.83161	0.121547	4.76555	0.155989	4.98873	0.0911602	4.75289	0.252762	4.54857	0.884138	4.86234	0.095498	4.86107	0.0791269
ILMN_1699190	4.61094	0.623955	4.56685	0.795549	4.71852	0.251034	4.90402	0.0727023	4.91661	0.034626	4.7696	0.165075	4.56713	0.830579	4.71927	0.29904	4.64865	0.456189	4.77093	0.17284	4.69257	0.33059	4.77625	0.146444	4.80294	0.108604	4.73415	0.250704	4.77835	0.168956	4.60586	0.682415	4.59959	0.684499	5.02122	0.0234807	4.91041	0.0306407	4.86734	0.160221	4.64777	0.55663	4.63808	0.536552	4.89635	0.0750341	4.79454	0.141883
ILMN_2372040	4.97618	0.00835655	4.72483	0.269819	5.00828	0.0137931	4.93299	0.0658436	4.91246	0.0373961	4.8999	0.0709413	4.98965	0.0399449	5.03897	0.0288066	4.54039	0.891516	4.71146	0.271605	4.68877	0.336077	4.74993	0.192469	4.63219	0.528914	4.61424	0.667606	4.66103	0.451923	4.483	0.986877	4.5316	0.921811	5.06243	0.0138122	4.95784	0.0125348	4.54781	0.890884	5.18388	0.0138122	4.6594	0.453793	4.88698	0.0818554	4.60171	0.690314
ILMN_1755786	4.56722	0.792479	4.53723	0.891516	4.58116	0.721379	4.63161	0.585734	4.58959	0.709141	4.56496	0.825375	4.96678	0.0482094	4.62218	0.61454	4.72485	0.230876	4.71192	0.26749	4.755	0.192044	4.69385	0.343096	4.56973	0.798307	4.8108	0.114085	4.79594	0.137363	4.64907	0.549869	4.74448	0.223594	4.66376	0.464088	4.71199	0.245125	4.61118	0.700276	4.68777	0.400552	4.5884	0.737931	4.70665	0.326057	4.67224	0.406548
ILMN_1850115	5.02258	0	5.09143	0.00417246	5.05468	0.00413793	5.11396	0.0192044	5.16842	0	4.75336	0.186903	4.85895	0.106061	5.00683	0.0356653	4.89675	0.0445063	4.82519	0.112483	5.78204	0	5.16093	0	5.01078	0.00423131	4.86504	0.0591549	5.4491	0	5.11414	0.0629921	4.92598	0.0507545	4.87276	0.0870166	5.0209	0	4.82405	0.201657	5.05504	0.0345304	4.94857	0.0455172	5.71203	0	5.22307	0
ILMN_3228108	11.3984	0	11.118	0	11.6336	0	11.6015	0	11.3355	0	11.416	0	11.4048	0	11.492	0	11.7581	0	11.4183	0	11.2164	0	11.5911	0	11.7299	0	11.838	0	11.5417	0	12.0685	0	11.5577	0	11.6936	0	11.7299	0	11.118	0	11.4103	0	11.4617	0	11.6157	0	11.3738	0
ILMN_1807413	4.771	0.118384	5.69128	0	4.80449	0.104828	5.28947	0	4.84543	0.0706371	4.70253	0.317872	4.75659	0.231405	4.70317	0.33882	6.07662	0	5.05928	0.0109739	4.81871	0.105624	5.4418	0	4.93487	0.022567	4.82773	0.1	5.13011	0.00274725	4.89829	0.132546	4.85225	0.090535	4.93595	0.0538674	4.82234	0.0807799	5.42422	0.00276243	5.00782	0.0455801	5.30459	0	4.81668	0.130969	5.01762	0.0204638
ILMN_1746769	4.56454	0.807799	4.64295	0.495132	4.65585	0.44	4.62202	0.620027	4.60705	0.617729	4.47488	0.987722	4.61767	0.623967	4.5656	0.821674	4.51453	0.940195	4.65959	0.434842	4.46047	0.99177	4.62736	0.564854	4.58788	0.733427	4.83674	0.0943662	4.55629	0.817308	4.82145	0.191601	4.6352	0.561043	4.53879	0.883978	4.57102	0.816156	4.65395	0.558011	4.56892	0.823204	4.66184	0.444138	4.77912	0.181446	4.70687	0.298772
ILMN_1793670	4.66372	0.396936	4.64126	0.503477	4.7127	0.262069	4.68103	0.412894	4.87164	0.0526316	4.71106	0.297408	4.74766	0.252066	4.83916	0.119342	4.64026	0.481224	4.61501	0.599451	4.65551	0.454047	4.65141	0.472803	4.67613	0.369535	4.67614	0.419718	4.64735	0.493132	4.74569	0.300525	4.65761	0.482853	4.79403	0.154696	4.71022	0.252089	4.76668	0.298343	4.77037	0.223757	4.69159	0.347586	4.63134	0.585266	4.61222	0.643929
ILMN_1694011	4.87267	0.04039	4.86979	0.0653686	4.82995	0.0827586	5.51868	0	4.74183	0.186981	4.68199	0.372442	4.85934	0.104683	4.68082	0.410151	4.67834	0.361613	4.68088	0.360768	4.70465	0.300412	4.68622	0.365411	4.70064	0.296192	4.61769	0.649296	5.3093	0	4.5749	0.784777	4.8848	0.0685871	4.8382	0.111878	4.6345	0.52507	4.70234	0.43232	4.74995	0.258287	4.7291	0.248276	4.63709	0.567531	4.73355	0.248295
ILMN_1851667	4.79734	0.0905292	5.14136	0	4.68063	0.355862	4.92936	0.0672154	4.75317	0.16759	4.76029	0.174625	5.06495	0.0192837	5.23046	0	4.73361	0.207232	4.88892	0.0521262	4.85831	0.0823045	4.86541	0.0599721	5.03991	0.00141044	5.1429	0	4.76139	0.199176	4.8271	0.186352	4.68944	0.384088	4.71704	0.288674	4.68272	0.334262	5.98145	0	5.07896	0.031768	4.78191	0.169655	4.94959	0.0491132	4.79785	0.139154
ILMN_3201485	4.72936	0.203343	4.69339	0.346314	4.68605	0.336552	4.86312	0.104252	4.8926	0.0470914	4.67672	0.392906	4.82749	0.134986	4.75552	0.216735	4.57687	0.753825	4.91186	0.0452675	4.92715	0.0438957	4.6835	0.369596	4.62502	0.564175	4.66852	0.43662	4.96909	0.032967	4.83647	0.175853	4.88282	0.0685871	4.81473	0.131215	4.77088	0.143454	4.58103	0.799724	4.7175	0.320442	5.12733	0.00413793	4.9487	0.0491132	4.81542	0.120055
ILMN_1770576	4.62653	0.558496	4.58187	0.757997	4.63839	0.50069	4.62456	0.61454	4.71491	0.236842	4.62022	0.623465	4.76918	0.212121	4.56496	0.823045	4.72822	0.22114	4.61585	0.59808	4.6292	0.555556	4.69818	0.334728	4.61106	0.636107	4.76384	0.195775	4.60356	0.660714	4.66394	0.5	4.7045	0.33059	4.73455	0.256906	4.51755	0.956825	4.66292	0.538674	4.67037	0.472376	4.62224	0.591724	4.56834	0.813097	4.7826	0.155525
ILMN_3224982	4.58075	0.743733	4.44719	0.997218	4.67297	0.38069	4.50958	0.958848	4.6608	0.401662	4.5695	0.810368	4.51208	0.958678	4.52184	0.951989	4.57396	0.76217	4.61758	0.591221	4.58614	0.733882	4.60114	0.64993	4.57964	0.764457	4.67774	0.41831	4.56073	0.803571	4.6175	0.64042	4.58212	0.75583	4.54218	0.870166	4.47385	0.990251	4.51293	0.958564	4.59764	0.730663	4.56011	0.842759	4.72568	0.286494	4.49666	0.965894
ILMN_1718742	4.61255	0.616992	4.68557	0.369958	4.54874	0.867586	4.60093	0.691358	4.64158	0.472299	4.68701	0.358799	4.59993	0.707989	4.69411	0.374486	4.52736	0.924896	4.80062	0.141289	4.76095	0.185185	4.56603	0.8159	4.641	0.496474	4.70537	0.325352	4.63132	0.571429	4.58709	0.745407	4.634	0.567901	4.57443	0.767956	4.72295	0.221448	4.6231	0.650552	4.60213	0.714088	4.80593	0.137931	4.98675	0.0381992	4.60242	0.684857
ILMN_2179063	6.02138	0	5.60562	0	6.19218	0	6.23303	0	6.0624	0	5.98329	0	5.98784	0	6.19885	0	6.04954	0	6.37123	0	5.92321	0	5.6541	0	6.21567	0	5.84895	0	5.87602	0	5.29716	0.023622	6.1948	0	5.47834	0	6.11216	0	4.94461	0.110497	5.62781	0	6.10243	0	5.94971	0	6.11991	0
ILMN_1762255	4.69639	0.284123	4.75948	0.193324	4.78683	0.122759	5.82481	0	4.70157	0.265928	4.75117	0.193724	4.69372	0.384298	4.69263	0.384088	4.7085	0.279555	6.29513	0	4.60726	0.646091	5.48997	0	4.68379	0.334274	4.75901	0.202817	5.56229	0	4.80557	0.212598	5.35172	0	4.69681	0.356354	4.69923	0.286908	6.03054	0	5.205	0.00966851	4.75455	0.195862	6.45089	0	4.73912	0.237381
ILMN_1708664	4.52461	0.928969	4.59461	0.691238	4.63574	0.511724	4.69584	0.374486	4.50242	0.959834	4.77999	0.148704	4.55297	0.871901	4.59355	0.722908	4.63877	0.484006	4.84269	0.0932785	4.62507	0.566529	4.63052	0.552301	4.54	0.901269	4.51321	0.95493	4.65651	0.468407	4.5586	0.839895	4.65675	0.484225	4.59883	0.679558	4.53148	0.924791	4.87361	0.156077	4.55575	0.875691	4.52945	0.93931	4.66546	0.465211	4.57347	0.793997
ILMN_1691692	4.55632	0.83844	4.66869	0.418637	4.71894	0.249655	4.5831	0.753086	4.56449	0.815789	4.55554	0.860846	4.66164	0.480716	4.5765	0.77915	4.5215	0.934631	4.52948	0.916324	4.54669	0.871056	4.54697	0.874477	4.60288	0.679831	4.59598	0.728169	4.61775	0.619505	4.57706	0.78084	4.53456	0.920439	4.59978	0.678177	4.56935	0.824513	4.75355	0.325967	4.53089	0.937845	4.65553	0.467586	4.53504	0.911323	4.87059	0.0709413
ILMN_1797046	4.88021	0.0376045	4.45805	0.993046	4.78991	0.122759	4.5697	0.799726	4.68558	0.322715	4.58046	0.777626	5.10159	0.0151515	5.05379	0.0246914	4.47558	0.977747	4.57225	0.77915	5.43975	0	4.50972	0.948396	4.78572	0.133992	4.53733	0.911268	4.47125	0.991758	4.48187	0.988189	5.67158	0	4.57758	0.755525	4.59533	0.728412	4.59417	0.747238	4.57357	0.812155	4.67449	0.397241	4.62837	0.600273	4.60089	0.694407
ILMN_1660554	5.62074	0	5.09311	0.00417246	5.34415	0	5.6795	0	4.8871	0.0498615	4.96565	0.0354707	5.21085	0.00137741	5.14973	0.00274348	5.158	0	5.6972	0	4.91724	0.0452675	5.40025	0	5.71893	0	5.58876	0	6.58711	0	5.29137	0.0262467	4.92251	0.0548697	4.93447	0.0552486	5.42517	0	5.46054	0	4.72113	0.314917	4.91655	0.0524138	5.93005	0	4.97088	0.0300136
ILMN_1672656	4.74308	0.171309	4.60651	0.639777	4.59997	0.653793	4.78042	0.203018	4.58626	0.722992	4.60371	0.701228	4.62302	0.606061	4.73027	0.272977	4.62582	0.545202	4.62507	0.561043	4.68427	0.352538	4.53676	0.898187	4.6603	0.428773	4.71684	0.301408	4.63705	0.549451	4.69454	0.430446	4.6891	0.38546	5.15674	0.00414365	4.58915	0.756267	4.87315	0.156077	4.73352	0.280387	4.65785	0.464828	4.57193	0.799454	4.59053	0.736698
ILMN_2246083	9.48137	0	9.42197	0	9.86467	0	9.39289	0	9.83724	0	9.99329	0	9.87096	0	9.47301	0	9.2024	0	9.47052	0	9.50535	0	9.09369	0	9.73626	0	9.14308	0	9.47124	0	9.47434	0	9.8428	0	9.56972	0	9.69325	0	9.58296	0	9.5068	0	9.32884	0	9.69608	0	9.45704	0
ILMN_1781182	4.7056	0.25766	4.7478	0.214186	4.85954	0.0648276	4.80276	0.167353	4.87094	0.0526316	4.58962	0.74352	4.71137	0.337466	4.53934	0.916324	4.72889	0.22114	4.70215	0.294925	4.68885	0.336077	4.80392	0.125523	4.76638	0.153738	4.66719	0.43662	5.02716	0.0178571	4.69576	0.427822	5.03334	0.0150892	4.53169	0.89779	4.88658	0.0362117	4.55391	0.877072	4.83438	0.150552	4.74708	0.211034	5.54125	0	4.80172	0.135061
ILMN_3245179	4.74993	0.16156	4.74437	0.21975	4.73341	0.213793	4.67459	0.430727	4.6181	0.565097	4.66518	0.431105	4.72831	0.304408	4.69645	0.364883	4.79975	0.111266	4.67879	0.364883	4.49866	0.975309	4.68751	0.364017	4.80012	0.117066	4.62567	0.612676	4.71429	0.289835	4.85558	0.153543	4.78146	0.164609	5.18109	0.00276243	4.80249	0.101671	4.61412	0.690608	4.6037	0.711326	4.63354	0.553103	4.58327	0.765348	4.83855	0.0968622
ILMN_1659077	4.87384	0.04039	4.81749	0.105702	4.9499	0.022069	4.87128	0.0946502	4.86292	0.0567867	4.66183	0.447476	4.77025	0.212121	4.63369	0.57476	4.66223	0.421419	4.80114	0.138546	4.70138	0.304527	4.7344	0.23152	4.68672	0.330042	4.76125	0.2	4.8261	0.115385	4.75087	0.293963	4.87091	0.0727023	5.26264	0	4.63695	0.512535	4.9778	0.0994475	4.67816	0.435083	4.68771	0.36	5.56673	0	4.9145	0.0518417
ILMN_1838504	4.66067	0.409471	4.66549	0.431154	4.73289	0.213793	4.61209	0.658436	4.67022	0.372576	4.78127	0.144611	4.78172	0.190083	4.89607	0.0768176	4.68789	0.332406	4.57503	0.772291	4.55258	0.855967	4.80421	0.125523	4.79666	0.117066	4.7585	0.204225	4.67165	0.40522	4.75364	0.292651	4.70844	0.314129	5.01302	0.0248619	4.77481	0.142061	4.66386	0.535912	4.8139	0.172652	4.83535	0.113103	4.67673	0.417462	4.6421	0.518417
ILMN_2190126	4.68956	0.307799	4.65637	0.45758	4.66348	0.416552	4.78436	0.196159	4.7127	0.238227	4.73597	0.223738	4.79332	0.176309	4.64262	0.536351	4.61638	0.585535	4.70598	0.283951	4.82227	0.105624	4.62372	0.574616	4.95237	0.0126939	4.75438	0.212676	4.57904	0.736264	4.62942	0.608924	4.85187	0.090535	4.85051	0.104972	4.6524	0.451253	4.69145	0.464088	4.68897	0.396409	4.75301	0.198621	4.64489	0.54161	4.7246	0.264666
ILMN_1758497	4.52744	0.915042	4.51598	0.945758	4.6396	0.496552	4.5656	0.816187	4.54161	0.882271	4.56558	0.825375	4.52367	0.950413	4.5409	0.914952	4.53008	0.919332	4.53814	0.893004	4.47846	0.984911	4.57409	0.790795	4.55692	0.850494	4.59651	0.725352	4.57983	0.732143	4.59263	0.725722	4.45146	0.995885	4.47983	0.987569	4.63584	0.518106	4.6771	0.501381	4.63188	0.627072	4.60165	0.675862	4.52225	0.934516	4.53368	0.892224
ILMN_2331348	4.62519	0.571031	4.56549	0.79694	4.65501	0.44	4.60256	0.685871	4.88726	0.0484765	4.94241	0.0491132	4.84165	0.121212	5.09754	0.0150892	4.71446	0.257302	4.55268	0.853224	4.62358	0.572016	4.58183	0.750349	4.56811	0.808181	4.55899	0.856338	4.60884	0.642857	4.52263	0.934383	4.49518	0.97668	4.67231	0.436464	4.6948	0.295265	5.29221	0.0151934	4.83103	0.151934	4.60928	0.637241	4.74773	0.240109	4.81753	0.11869
ILMN_1736655	4.62468	0.575209	4.77823	0.164117	4.59541	0.673103	4.61892	0.628258	4.6178	0.569252	4.58022	0.77899	4.80776	0.157025	4.60972	0.663923	4.62333	0.55911	4.63323	0.528121	4.83388	0.0932785	4.68054	0.376569	4.66991	0.389281	4.64605	0.525352	4.74052	0.239011	4.55744	0.841207	4.95157	0.042524	4.66494	0.458564	4.57015	0.820334	4.60281	0.727901	4.66193	0.506906	4.59358	0.711724	4.65283	0.517053	4.69003	0.343793
ILMN_2379063	4.71112	0.246518	4.71813	0.285118	4.78222	0.129655	4.77157	0.213992	4.6031	0.631579	4.5926	0.735334	4.93584	0.0619835	4.86079	0.102881	4.74064	0.194715	4.65914	0.436214	4.6238	0.570645	4.52504	0.930265	4.7436	0.196051	4.87539	0.0535211	4.82992	0.10989	4.90872	0.124672	4.88851	0.0672154	4.78303	0.160221	4.81836	0.0849582	5.01737	0.0814917	5.88274	0	5.03407	0.0206897	4.84269	0.110505	4.74817	0.215553
ILMN_1655935	7.05223	0	6.85222	0	7.30503	0	6.37223	0	7.28548	0	7.04533	0	7.37869	0	6.79711	0	7.40996	0	7.34588	0	7.53571	0	7.55014	0	8.01343	0	7.09195	0	6.72782	0	6.13059	0	7.52513	0	7.52204	0	6.92028	0	7.52807	0	7.61345	0	7.65503	0	7.65646	0	7.20336	0
ILMN_1704424	6.90057	0	5.06722	0.0069541	5.03802	0.00827586	4.89864	0.0740741	4.83472	0.0775623	4.60717	0.687585	4.68299	0.409091	4.59448	0.717421	5.3926	0	6.03574	0	4.63296	0.545953	5.55214	0	5.75838	0	6.63322	0	4.95489	0.0370879	5.15855	0.0498688	5.88966	0	4.66967	0.439227	5.79358	0	5.66805	0	5.56544	0	4.97591	0.04	4.68538	0.388813	4.67256	0.406548
ILMN_1756091	4.62474	0.575209	4.60042	0.667594	4.66018	0.422069	4.59163	0.725652	4.58913	0.709141	4.68012	0.375171	4.60024	0.706612	4.63591	0.567901	4.61687	0.582754	4.56301	0.812071	4.61431	0.610425	4.59083	0.694561	4.75826	0.1622	4.76254	0.198592	4.58604	0.717033	4.49058	0.980315	4.76875	0.182442	4.69487	0.360497	4.63361	0.532033	4.60453	0.722376	4.5942	0.741713	4.74454	0.213793	4.61156	0.645293	4.66046	0.443383
ILMN_1811370	4.64037	0.480501	4.69932	0.331015	4.88897	0.0441379	4.62946	0.592593	4.67064	0.372576	5.10082	0.00136426	4.86067	0.104683	4.73286	0.259259	4.64318	0.472879	4.61284	0.603567	4.91578	0.0452675	4.79791	0.126918	4.75174	0.179126	4.57059	0.826761	4.65401	0.476648	4.6399	0.57874	4.53688	0.914952	4.6234	0.609116	4.83126	0.0710306	4.68889	0.469613	4.70365	0.356354	4.62376	0.588966	4.75712	0.215553	4.5951	0.717599
ILMN_1677633	4.62559	0.56546	4.50892	0.958275	4.56552	0.806897	4.52266	0.925926	4.60155	0.641274	4.67927	0.380628	4.59334	0.727273	4.61322	0.654321	4.56544	0.802503	4.49704	0.971193	4.60876	0.635117	4.54596	0.877266	4.71033	0.263752	4.56451	0.840845	4.51992	0.942308	4.64588	0.560367	4.59623	0.698217	4.60694	0.657459	4.59724	0.722841	4.66022	0.542818	4.47809	0.991713	4.722	0.262069	4.60092	0.684857	4.52097	0.927694
ILMN_3302196	4.72582	0.206128	4.66368	0.433936	4.72623	0.230345	4.63083	0.587106	4.69419	0.299169	4.51199	0.960437	4.57387	0.80303	4.73682	0.248285	4.54963	0.858136	4.59339	0.688615	4.68398	0.353909	4.64361	0.499303	4.57872	0.768688	4.64929	0.514085	4.64272	0.521978	4.57408	0.787402	4.61705	0.625514	4.56236	0.803867	4.72252	0.222841	4.64371	0.593923	4.65581	0.529006	4.55938	0.849655	4.7201	0.297408	4.62724	0.58663
ILMN_1733560	4.97413	0.00835655	5.02308	0.015299	5.154	0	4.97946	0.0438957	5.43856	0	5.19555	0	5.17431	0.00413223	5.02457	0.0315501	5.08228	0.00139082	4.88918	0.0521262	5.30751	0	5.43493	0	5.04403	0.00141044	4.70201	0.335211	5.00873	0.021978	4.79178	0.232283	5.53526	0	5.03955	0.0207182	5.19882	0	4.91216	0.127072	4.94359	0.0718232	4.80053	0.143448	5.81993	0	4.98798	0.0259209
ILMN_1662418	4.59545	0.681058	4.55664	0.820584	4.49734	0.97931	4.66125	0.471879	4.64471	0.462604	4.54167	0.890859	4.60901	0.668044	4.57243	0.792867	4.49787	0.958275	4.57855	0.765432	4.54049	0.886145	4.52007	0.940028	4.65066	0.459803	4.55411	0.870423	4.62167	0.605769	4.6912	0.435696	4.5691	0.8107	4.64002	0.542818	4.57235	0.810585	4.61272	0.696133	4.60292	0.712707	4.47714	0.987586	4.60928	0.656207	4.51617	0.934516
ILMN_1736101	4.60152	0.658774	4.67524	0.394993	4.67888	0.362759	4.54029	0.891632	4.62419	0.541551	4.59271	0.735334	4.74175	0.26584	4.87279	0.0932785	4.81101	0.100139	4.62784	0.55144	4.68203	0.359396	4.6376	0.531381	4.71762	0.234133	4.6604	0.461972	4.53823	0.884615	4.62188	0.629921	4.64497	0.529492	4.50863	0.957182	4.60582	0.682451	4.56581	0.849448	4.56695	0.834254	4.65886	0.45931	4.63465	0.572988	4.51555	0.937244
ILMN_1764436	5.55244	0	6.6639	0	5.84564	0	6.63149	0	6.33789	0	5.57114	0	6.07814	0	6.16879	0	6.35969	0	5.49401	0	6.08692	0	6.58711	0	6.062	0	6.60963	0	6.58115	0	5.79778	0	5.50829	0	6.29177	0	6.29129	0	6.55071	0	5.66693	0	5.82942	0	5.5873	0	5.0328	0.0177353
ILMN_1654641	4.62815	0.552925	4.66113	0.445063	4.5839	0.715862	4.61509	0.644719	4.63443	0.49723	4.75766	0.181446	4.63203	0.570248	4.60132	0.683128	4.57854	0.751043	4.52174	0.931413	4.65053	0.48011	4.58913	0.709902	4.65695	0.441467	4.6577	0.473239	4.62737	0.585165	4.76422	0.270341	4.4905	0.979424	4.56021	0.810773	4.54182	0.896936	4.78498	0.265193	4.69388	0.388122	4.63435	0.550345	4.62881	0.598909	4.75423	0.207367
ILMN_1670807	4.72638	0.206128	4.98804	0.0222531	4.81683	0.0937931	4.60389	0.684499	5.24136	0	4.86792	0.0845839	4.82207	0.140496	4.82535	0.130316	4.99068	0.0208623	4.85561	0.0727023	4.6451	0.493827	4.71583	0.27894	4.85736	0.0564175	4.6758	0.419718	5.7456	0	4.71615	0.380577	4.99278	0.0288066	5.09901	0.0124309	4.74415	0.185237	4.57232	0.825967	4.79978	0.189227	5.26762	0	4.59644	0.705321	6.32867	0
ILMN_1667314	4.94578	0.0167131	4.6177	0.595271	4.599	0.657931	4.65311	0.492455	4.65671	0.418283	4.77102	0.165075	4.60851	0.669421	4.61257	0.654321	4.56127	0.816412	4.61618	0.59808	4.61857	0.592593	4.6886	0.359833	4.60383	0.675599	5.18743	0	4.94222	0.0412088	4.78946	0.233596	4.80764	0.137174	4.61869	0.622928	4.70413	0.270195	4.62292	0.650552	4.56645	0.837017	4.98055	0.0358621	4.65546	0.508868	5.4629	0
ILMN_1721560	4.71086	0.246518	4.69343	0.346314	4.85888	0.0648276	4.77889	0.20439	4.57638	0.768698	4.72993	0.237381	4.68535	0.399449	4.72707	0.27572	4.70965	0.276773	4.77932	0.167353	4.64968	0.481481	4.8295	0.0962343	4.53567	0.918195	4.6814	0.401408	4.67596	0.39011	5.56023	0.00918635	4.74735	0.222222	4.75776	0.20442	4.58278	0.779944	4.64565	0.584254	4.85957	0.133978	4.67744	0.386207	4.7487	0.237381	4.6124	0.643929
ILMN_1759698	4.665	0.391365	4.6396	0.503477	4.56041	0.827586	4.73011	0.292181	4.70678	0.259003	4.71022	0.300136	4.58486	0.764463	4.63131	0.577503	4.68843	0.331015	4.75708	0.194787	4.68725	0.342936	4.69009	0.355649	4.53841	0.906911	4.58992	0.749296	4.6581	0.462912	4.64351	0.565617	4.76035	0.197531	4.6602	0.476519	4.77475	0.142061	4.47692	0.98895	4.62068	0.661602	4.64456	0.511724	4.605	0.668486	4.64593	0.496589
ILMN_1792415	5.21725	0	4.71058	0.305981	4.98822	0.017931	5.0766	0.0219479	5.18311	0	4.81895	0.115962	4.71839	0.320937	5.11848	0.00823045	4.73098	0.212796	4.72509	0.251029	4.65459	0.458162	4.65758	0.446304	4.55965	0.83921	4.80435	0.122535	4.65389	0.476648	4.80441	0.216535	4.79431	0.152263	4.80496	0.143646	4.77001	0.144847	7.13204	0	4.73471	0.280387	4.75231	0.198621	4.8545	0.102319	4.87231	0.0709413
ILMN_3248693	4.60497	0.651811	4.55332	0.83032	4.53302	0.910345	4.59312	0.721536	4.45704	0.995845	4.52541	0.93588	4.56917	0.823691	4.52278	0.950617	4.59626	0.671766	4.63043	0.540466	4.52482	0.928669	4.49325	0.966527	4.56625	0.813822	4.70085	0.339437	4.51803	0.949176	4.69293	0.433071	4.51283	0.957476	4.60804	0.656077	4.57708	0.799443	4.57769	0.808011	4.82434	0.157459	4.54605	0.886897	4.54741	0.889495	4.58401	0.765348
ILMN_1672405	9.39737	0	8.63124	0	9.08991	0	8.52129	0	8.81973	0	9.2161	0	8.7649	0	9.01852	0	9.08376	0	9.18783	0	9.28613	0	8.92756	0	8.89351	0	9.52575	0	8.30867	0	8.45844	0	9.20093	0	9.20988	0	9.18711	0	8.67787	0	8.81854	0	9.19068	0	9.15841	0	8.81012	0
ILMN_1785549	4.51223	0.951253	4.51575	0.947149	4.5638	0.809655	4.57749	0.768176	4.59351	0.688366	4.5907	0.736698	4.63433	0.564738	4.59387	0.721536	4.5258	0.929068	4.49727	0.971193	4.55553	0.846365	4.51047	0.948396	4.64186	0.495063	4.54004	0.902817	4.48786	0.983516	4.63309	0.593176	4.61152	0.644719	4.57334	0.770718	4.59787	0.718663	4.72262	0.382597	4.52598	0.946133	4.62887	0.566897	4.58549	0.755798	4.61505	0.630286
ILMN_1696031	6.62115	0	6.30086	0	7.44284	0	6.25714	0	7.38828	0	7.40279	0	7.13848	0	6.95122	0	6.80079	0	7.19804	0	6.47995	0	6.53609	0	6.66905	0	6.59444	0	6.37798	0	6.15753	0	6.97453	0	6.89809	0	7.07169	0	5.88001	0	6.3767	0	7.21342	0	7.42749	0	6.93043	0
ILMN_2356311	8.07478	0	7.33236	0	7.7196	0	6.799	0	7.27687	0	8.06458	0	7.58672	0	7.61982	0	8.18157	0	7.62093	0	7.29211	0	7.50306	0	7.46074	0	7.83949	0	6.73178	0	8.04012	0	7.76542	0	7.14907	0	7.59632	0	7.72501	0	6.42482	0	6.80079	0	7.25089	0	7.54438	0
ILMN_1692973	5.44858	0	5.03188	0.0125174	5.20328	0	5.04415	0.0246914	5.08264	0	5.32088	0	4.9398	0.0578512	5.06381	0.0205761	5.35107	0	4.89011	0.0521262	5.67552	0	5.09162	0.0013947	5.77585	0	4.95655	0.0211268	5.52215	0	5.95302	0	5.23323	0	5.29283	0	4.9426	0.0208914	4.80889	0.21547	5.0111	0.0455801	4.86318	0.0924138	5.00496	0.0368349	4.69355	0.336971
ILMN_2088234	11.779	0	11.7581	0	11.3888	0	11.4617	0	11.8501	0	11.492	0	11.4969	0	11.4895	0	11.63	0	11.838	0	11.7549	0	11.5007	0	11.7549	0	11.4321	0	11.8245	0	11.63	0	11.7942	0	11.6611	0	11.5182	0	11.6894	0	11.8664	0	11.6936	0	11.3334	0	11.779	0
ILMN_1672446	11.1818	0	11.3151	0	11.7426	0	11.5284	0	11.1069	0	11.3592	0	11.342	0	11.268	0	11.5755	0	11.4386	0	11.133	0	11.6978	0	11.3855	0	11.8622	0	11.4213	0	11.7336	0	10.9792	0	11.5034	0	11.5361	0	11.3387	0	11.4048	0	11.3225	0	11.7176	0	11.3545	0
ILMN_1689965	5.16157	0	5.71073	0	5.32	0	5.29098	0	5.85055	0	5.45847	0	5.66676	0	6.32184	0	5.44011	0	5.04964	0.0137174	4.86082	0.079561	5.73271	0	5.54269	0	5.56217	0	4.7676	0.190934	6.67188	0	4.9377	0.0493827	5.47794	0	5.28168	0	6.5139	0	4.73147	0.287293	5.91914	0	5.07435	0.0204638	6.25099	0
ILMN_1685825	5.63742	0	5.26849	0	5.46755	0	6.16425	0	5.60968	0	5.91226	0	5.60725	0	5.52911	0	5.45061	0	6.22616	0	6.38408	0	5.78676	0	6.0033	0	5.1718	0	5.76679	0	5.1412	0.0564304	5.56431	0	5.61292	0	5.21928	0	7.42365	0	4.75486	0.251381	5.63125	0	4.93333	0.0572988	5.5406	0
ILMN_3209563	4.55369	0.846797	4.55814	0.820584	4.60953	0.615172	4.45304	0.995885	4.59818	0.666205	4.55607	0.860846	4.55998	0.841598	4.52605	0.943759	4.54098	0.890125	4.48387	0.980796	4.55185	0.857339	4.63641	0.53417	4.48176	0.985896	4.52601	0.930986	4.52455	0.927198	4.62712	0.614173	4.54935	0.868313	4.4932	0.976519	4.60474	0.690808	4.49477	0.980663	4.65646	0.527624	4.52898	0.942069	4.50132	0.969986	4.61981	0.618008
ILMN_2151277	6.94691	0	6.31304	0	6.9897	0	6.72812	0	7.29002	0	6.99011	0	7.26129	0	7.23188	0	6.87429	0	6.98396	0	7.13774	0	6.53661	0	7.04109	0	6.86555	0	6.52451	0	6.26937	0	7.43969	0	6.65015	0	7.22311	0	6.22227	0	6.54047	0	7.41929	0	6.77573	0	7.09549	0
ILMN_1711359	4.67306	0.367688	4.59354	0.699583	4.66776	0.404138	4.73459	0.279835	4.76261	0.15374	4.67407	0.396999	4.81465	0.147383	4.62284	0.611797	4.66817	0.397775	4.58789	0.716049	4.61707	0.596708	4.64376	0.499303	4.61185	0.631876	4.6257	0.612676	4.69288	0.348901	4.75177	0.293963	4.74541	0.223594	4.62647	0.592541	4.62531	0.577994	4.73343	0.366022	4.59761	0.730663	4.7696	0.18069	4.56639	0.815825	4.76804	0.173261
ILMN_1775304	5.1556	0	5.05828	0.00834492	6.01454	0	5.25752	0	5.84944	0	5.80833	0	6.0585	0	5.61621	0	5.03614	0.00556328	5.43505	0	5.79685	0	5.31442	0	5.6344	0	5.14879	0	5.46881	0	4.78183	0.24147	6.25179	0	5.19255	0.00138122	5.87426	0	4.80332	0.227901	5.76808	0	5.43868	0	5.66095	0	5.56497	0
ILMN_1789398	6.36654	0	7.52648	0	6.58359	0	6.651	0	6.67264	0	6.55256	0	6.6519	0	6.50988	0	7.38644	0	6.0754	0	6.84334	0	6.52359	0	6.76821	0	5.67275	0	7.2894	0	5.72	0	6.33948	0	6.78901	0	6.60047	0	6.44561	0	5.44588	0	7.59102	0	6.98802	0	7.62666	0
ILMN_2321282	4.5724	0.772981	4.55731	0.820584	4.56217	0.81931	4.57067	0.79561	4.42752	1	4.64724	0.495225	4.59373	0.727273	4.54877	0.887517	4.56818	0.789986	4.63913	0.507545	4.59269	0.703704	4.66297	0.437936	4.55363	0.861777	4.62792	0.602817	4.56585	0.788462	4.65906	0.510499	4.53186	0.921811	4.49248	0.976519	4.60553	0.689415	4.70795	0.421271	4.45648	0.998619	4.53643	0.914483	4.5077	0.95498	4.58832	0.748977
ILMN_1662658	4.95076	0.0153203	5.22568	0	5.64962	0	5.49654	0	6.08057	0	5.28092	0	5.04101	0.0261708	5.30311	0	5.07105	0.00139082	5.27807	0	5.64665	0	4.99164	0.0223152	5.1431	0	4.88234	0.0507042	5.15751	0	6.23019	0	5.87703	0	5.1025	0.0124309	5.54001	0	4.61705	0.671271	4.9347	0.0745856	5.37299	0	5.7238	0	5.34987	0
ILMN_1788538	6.51815	0	4.73634	0.236439	5.06599	0	5.02826	0.0260631	4.66341	0.390582	4.5597	0.848568	4.5907	0.735537	4.68175	0.408779	5.25226	0	6.00803	0	4.61068	0.625514	5.67186	0	6.25816	0	6.9349	0	5.63449	0	6.97631	0	5.72298	0	4.73375	0.258287	5.24185	0	4.53874	0.911602	4.74614	0.262431	4.75826	0.191724	5.01973	0.0313779	4.78836	0.144611
ILMN_2409290	5.46677	0	5.76618	0	5.89906	0	6.00737	0	6.02636	0	6.66131	0	6.21678	0	5.7245	0	5.48354	0	6.13018	0	6.07	0	5.68279	0	5.99759	0	6.31681	0	6.00766	0	6.91926	0	6.79397	0	6.01692	0	6.25776	0	6.5449	0	5.85793	0	5.57905	0	6.55498	0	5.80882	0
ILMN_2268068	5.48585	0	6.7208	0	6.28503	0	5.70792	0	6.43134	0	6.88326	0	6.50088	0	6.40308	0	6.32944	0	5.14497	0	5.39824	0	5.92052	0	6.36379	0	5.69174	0	5.70254	0	6.4099	0	5.41847	0	6.53258	0	6.63063	0	6.29565	0	5.97736	0	5.91022	0	6.15307	0	5.95248	0
ILMN_1903670	4.64127	0.477716	4.57794	0.767733	4.57575	0.753103	4.58024	0.758573	4.61528	0.583102	4.60941	0.676671	4.64728	0.524793	4.6039	0.676269	4.69904	0.301808	4.66694	0.415638	4.66521	0.423868	4.51593	0.942817	4.65943	0.431594	4.65671	0.476056	4.52692	0.917582	4.61263	0.653543	4.62442	0.609053	4.65983	0.476519	4.6896	0.309192	4.61185	0.698895	4.50605	0.968232	4.66733	0.415172	4.6874	0.38472	4.7725	0.170532
ILMN_2156115	4.67978	0.346797	4.59258	0.705146	4.70713	0.268966	4.63606	0.559671	4.66708	0.385042	4.65825	0.459754	4.60091	0.705234	4.56419	0.828532	4.4939	0.961057	4.54218	0.88203	4.51376	0.950617	4.69004	0.355649	4.70255	0.286319	4.69215	0.366197	4.7878	0.146978	4.57711	0.78084	4.69983	0.344307	4.60697	0.657459	4.5566	0.86351	4.7172	0.393646	4.63996	0.589779	4.59011	0.728276	4.55454	0.864939	4.60421	0.678035
ILMN_1717466	4.96114	0.0139276	5.17482	0	4.76422	0.155862	4.9859	0.042524	4.68977	0.313019	4.8068	0.125512	5.03928	0.0261708	5.25655	0	5.12525	0	4.75767	0.194787	4.93563	0.0411523	5.1132	0	5.09444	0	4.66458	0.447887	4.8255	0.115385	4.7585	0.279528	4.9095	0.0631001	4.8167	0.131215	4.9332	0.0208914	5.90914	0	5.0365	0.0414365	4.85432	0.0924138	5.02966	0.0272851	4.93457	0.0409277
ILMN_2359742	11.1291	0	11.8789	0	11.4662	0	12.2889	0	11.707	0	11.5784	0	12.1108	0	12.1625	0	11.0727	0	11.0727	0	11.838	0	11.0415	0	11.2032	0	11.3387	0	11.9258	0	9.86702	0	11.1917	0	12.1958	0	11.6845	0	11.7983	0	11.63	0	11.8789	0	12.1028	0	11.4355	0
ILMN_1688753	7.79198	0	6.85003	0	8.16941	0	7.89128	0	8.15772	0	8.23421	0	8.16255	0	7.40518	0	7.15585	0	7.50018	0	7.88168	0	7.39869	0	7.74949	0	7.49405	0	6.96887	0	7.32604	0	6.50228	0	7.96709	0	8.00024	0	6.89662	0	7.18423	0	7.62569	0	8.05453	0	7.22228	0
ILMN_1753013	4.65938	0.415042	4.61769	0.595271	4.64434	0.48	4.61361	0.652949	4.58814	0.714681	4.75501	0.185539	4.60315	0.695592	4.65569	0.489712	4.5557	0.831711	4.53295	0.909465	4.625	0.567901	4.59174	0.693166	4.62683	0.558533	4.57833	0.791549	4.62311	0.601648	5.19417	0.0393701	4.69786	0.347051	4.58645	0.718232	4.74593	0.182451	4.70367	0.429558	4.71659	0.324586	4.52565	0.944828	4.59692	0.705321	4.61611	0.628922
ILMN_1735499	5.69927	0	5.27923	0	5.96722	0	5.34558	0	5.52934	0	5.56243	0	5.24033	0	6.10385	0	5.53724	0	5.83569	0	6.08491	0	5.67574	0	5.46078	0	6.47517	0	5.41036	0	6.20877	0	6.00992	0	5.237	0	6.10342	0	4.8528	0.174033	6.05126	0	4.8842	0.0703448	5.62528	0	5.30088	0
ILMN_2400759	9.72615	0	10.432	0	11.4233	0	11.03	0	10.9061	0	11.3101	0	11.1917	0	10.9836	0	11.459	0	11.0552	0	10.7792	0	11.7657	0	11.2425	0	11.8245	0	10.9505	0	9.47985	0	11.534	0	11.7044	0	10.9836	0	7.45436	0	9.82661	0	10.7673	0	11.7696	0	11.4048	0
ILMN_2305112	4.52736	0.915042	4.57969	0.76217	4.56708	0.797241	4.55868	0.828532	4.62817	0.531856	4.64499	0.503411	4.59925	0.710744	4.55715	0.861454	4.53179	0.913769	4.61822	0.591221	4.53887	0.888889	4.46605	0.991632	4.49692	0.978843	4.53384	0.919718	4.55236	0.840659	4.52661	0.930446	4.49981	0.971193	4.54175	0.870166	4.5518	0.876045	4.52821	0.937845	4.61941	0.664365	4.588	0.73931	4.50039	0.971351	4.62551	0.597544
ILMN_1824297	5.88568	0	5.25752	0	5.72114	0	5.89275	0	5.55728	0	6.30941	0	5.13407	0.00964187	5.96946	0	5.83229	0	6.83888	0	5.33691	0	6.84744	0	5.67055	0	6.56753	0	7.30862	0	6.33579	0	5.57218	0	5.85971	0	5.87394	0	5.26762	0.019337	7.54546	0	7.03051	0	5.48595	0	7.2364	0
ILMN_1782633	7.02392	0	6.87175	0	7.70629	0	7.46274	0	7.64697	0	7.95763	0	8.00372	0	7.50073	0	7.2464	0	7.68583	0	7.22938	0	7.23915	0	6.91999	0	6.94541	0	6.90227	0	7.58923	0	7.48159	0	7.56385	0	7.95477	0	6.7454	0	7.16556	0	7.30976	0	7.87926	0	7.40279	0
ILMN_1700461	5.5601	0	6.17571	0	6.29495	0	5.37872	0	5.54847	0	5.92213	0	5.68215	0	5.35584	0	5.78175	0	6.10724	0	5.87635	0	5.90443	0	5.10963	0	5.33208	0	5.70553	0	6.10225	0	6.12336	0	5.24733	0	5.86495	0	4.66518	0.530387	5.67043	0	5.0973	0.00689655	5.78266	0	5.29069	0
ILMN_1768165	4.97038	0.0097493	4.85844	0.0751043	4.83029	0.0827586	4.66751	0.458162	4.75212	0.168975	4.61261	0.661664	4.81013	0.15427	4.89701	0.0768176	4.68151	0.350487	4.7082	0.278464	4.74304	0.216735	4.75975	0.177127	4.80415	0.107193	4.62513	0.61831	4.70449	0.317308	4.66832	0.485564	4.64613	0.526749	4.64835	0.51105	4.65886	0.427577	4.66732	0.524862	4.90634	0.0925414	4.7515	0.198621	4.62424	0.611187	4.64788	0.493861
ILMN_3245255	4.63119	0.533426	4.68463	0.37274	4.52892	0.924138	4.70294	0.356653	4.70506	0.261773	4.63611	0.538881	4.50924	0.96281	4.62579	0.603567	4.55707	0.828929	4.55271	0.853224	4.56169	0.821674	4.68143	0.375174	4.53637	0.915374	4.63951	0.547887	4.57043	0.773352	5.02195	0.0813648	4.70103	0.341564	4.61339	0.642265	4.58971	0.750696	4.54918	0.889503	4.50664	0.968232	4.58585	0.748966	4.62663	0.607094	4.77701	0.166439
ILMN_1678781	5.19263	0	4.86273	0.069541	5.11928	0	4.95341	0.0576132	5.11264	0	5.2399	0	4.74653	0.258953	4.78183	0.18107	4.79635	0.114047	5.05088	0.0137174	4.99447	0.0164609	4.6668	0.423989	4.75592	0.167842	4.82897	0.0985915	4.9032	0.0535714	5.86172	0	5.43705	0	4.81982	0.128453	5.0889	0	4.8138	0.212707	5.15265	0.0165746	5.84961	0	4.81942	0.129604	4.89128	0.0627558
ILMN_1792570	4.65206	0.438719	4.53737	0.890125	4.67263	0.38069	4.57936	0.761317	4.61307	0.598338	4.59375	0.732606	4.65597	0.493113	4.5732	0.790123	4.69524	0.311544	4.56767	0.796982	4.65265	0.467764	4.53389	0.90516	4.59135	0.720733	4.60729	0.687324	4.58542	0.71978	4.63173	0.599738	4.65324	0.495199	4.66271	0.46547	4.64394	0.479109	4.62978	0.631215	4.5804	0.798343	4.62466	0.58069	4.68492	0.388813	4.51738	0.933151
ILMN_2076567	7.0219	0	6.56133	0	6.97453	0	6.76877	0	7.11762	0	7.67323	0	7.43316	0	7.13705	0	7.25024	0	7.14309	0	6.78175	0	6.75813	0	7.29526	0	6.683	0	6.83438	0	7.29053	0	7.55706	0	7.54212	0	7.32911	0	7.19061	0	7.74861	0	7.70942	0	7.26549	0	7.45715	0
ILMN_1670166	4.55977	0.824513	4.56854	0.792768	4.59998	0.653793	4.64825	0.513032	4.58669	0.721607	4.63232	0.564802	4.63671	0.555096	4.69864	0.353909	4.63628	0.495132	4.64686	0.492455	4.54594	0.8738	4.60871	0.627615	4.59992	0.685472	4.61974	0.638028	4.66183	0.443681	4.67289	0.479003	4.5925	0.709191	4.65916	0.476519	4.64148	0.490251	4.58713	0.772099	4.59695	0.733425	4.56574	0.823448	4.66676	0.459754	4.53758	0.886767
ILMN_1692058	8.53321	0	7.325	0	8.30987	0	8.13135	0	7.65646	0	7.61634	0	7.094	0	8.73886	0	8.50858	0	7.58547	0	7.07688	0	8.2151	0	8.81117	0	8.65609	0	8.27279	0	9.12141	0	8.59949	0	7.68482	0	8.24338	0	7.73115	0	7.1822	0	7.9009	0	8.44412	0	8.75479	0
ILMN_2161577	4.63948	0.488858	4.67931	0.383866	4.60442	0.631724	4.61495	0.644719	4.67046	0.372576	4.59203	0.736698	4.74081	0.26584	4.82965	0.128944	4.71591	0.253129	4.64058	0.504801	4.99758	0.0164609	4.60843	0.627615	4.69311	0.318759	4.58358	0.780282	4.64346	0.516484	4.59753	0.713911	4.73793	0.240055	4.58936	0.70442	4.68247	0.334262	4.57435	0.81768	4.74443	0.265193	4.67423	0.398621	4.60411	0.672578	4.64248	0.51296
ILMN_2367440	7.81062	0	7.68285	0	7.34306	0	7.08633	0	7.69725	0	7.40899	0	7.27345	0	7.3802	0	7.26868	0	7.58427	0	7.50461	0	6.84547	0	7.72089	0	6.46366	0	7.04084	0	7.5005	0	7.48955	0	7.43582	0	6.78578	0	7.46437	0	7.23733	0	7.12541	0	7.30294	0	7.11282	0
ILMN_3203116	5.93264	0	5.67574	0	6.03026	0	5.58887	0	5.6919	0	5.78104	0	6.02652	0	6.01825	0	5.59214	0	5.41983	0	6.09049	0	5.7785	0	5.23854	0	5.44366	0	5.56805	0	5.76472	0	5.0993	0.00137174	5.10225	0.0124309	5.92213	0	6.14874	0	5.24767	0.00138122	5.75965	0	5.83006	0	5.48792	0
ILMN_2090782	4.70398	0.267409	4.92765	0.0445063	4.99404	0.017931	4.87269	0.0946502	5.01572	0.00415512	5.23173	0	4.90233	0.077135	4.85204	0.108368	4.80431	0.108484	5.46985	0	5.10628	0	4.94306	0.0292887	5.02128	0.00282087	4.81254	0.114085	4.83019	0.10989	4.78663	0.234908	5.39385	0	5.38573	0	5.10301	0	4.71353	0.404696	4.86321	0.129834	4.67388	0.398621	4.62206	0.616644	4.82186	0.114598
ILMN_1830985	4.56127	0.817549	4.54769	0.849791	4.50527	0.968276	4.71643	0.319616	4.58315	0.736842	4.59491	0.732606	4.79269	0.179063	4.53644	0.923182	4.61999	0.570236	4.57211	0.77915	4.60982	0.62963	4.51413	0.945607	4.52238	0.942172	4.50863	0.959155	4.59962	0.677198	4.47733	0.989501	4.713	0.294925	4.65502	0.487569	4.64007	0.495822	4.54064	0.907459	4.63803	0.598066	4.73969	0.222069	4.58048	0.772169	4.57035	0.802183
ILMN_1718044	4.75494	0.149025	6.09976	0	5.25722	0	5.8491	0	5.08078	0	5.4316	0	5.23053	0	4.98725	0.0356653	5.36713	0	5.39156	0	5.17121	0	4.80351	0.125523	4.83334	0.0733427	5.68079	0	4.91307	0.0494505	5.25773	0.0314961	5.00217	0.0246914	5.21987	0	5.27789	0	4.53534	0.924033	6.4635	0	4.84825	0.097931	5.24752	0	5.45155	0
ILMN_1728550	4.78499	0.103064	4.53414	0.89847	4.5457	0.875862	4.49798	0.975309	4.66698	0.385042	4.73447	0.225102	4.72454	0.311295	4.62292	0.611797	4.62301	0.55911	4.59212	0.69273	4.5684	0.798354	4.51962	0.940028	4.59064	0.724965	4.63352	0.571831	4.54911	0.848901	4.63675	0.585302	4.79926	0.14952	4.59275	0.697514	4.88759	0.0362117	5.22205	0.0303867	4.6529	0.541436	4.63545	0.548966	4.6814	0.402456	4.67066	0.410641
ILMN_2341611	8.38772	0	8.12	0	8.20027	0	7.84056	0	8.51591	0	7.60215	0	7.91194	0	8.08429	0	7.80759	0	8.37463	0	8.59678	0	7.87101	0	8.27232	0	7.62837	0	8.04478	0	5.03644	0.0761155	7.85777	0	8.13653	0	8.10416	0	7.28121	0	8.5323	0	7.8387	0	8.54023	0	8.00907	0
ILMN_1759411	4.53979	0.885794	4.59946	0.670376	4.65842	0.430345	4.5084	0.962963	4.7714	0.144044	4.61253	0.661664	4.61763	0.623967	4.54004	0.914952	4.59712	0.666203	4.60694	0.635117	4.65215	0.469136	4.63516	0.535565	4.52937	0.929478	4.59471	0.733803	4.66254	0.442308	4.50212	0.959318	4.88279	0.0685871	4.88297	0.0842541	5.0507	0	4.46133	0.994475	4.71248	0.334254	4.58975	0.728276	4.53122	0.923602	5.11436	0.00136426
ILMN_2399497	6.69716	0	5.13859	0	6.07712	0	6.42811	0	5.48215	0	6.29881	0	6.28608	0	5.70746	0	5.56143	0	5.46902	0	5.30936	0	6.05346	0	6.21533	0	6.36677	0	6.31339	0	4.87506	0.144357	4.82824	0.119342	6.7722	0	6.47337	0	7.42618	0	6.30387	0	6.2723	0	5.20445	0	6.38897	0
ILMN_1689043	4.62421	0.576602	4.52382	0.923505	4.70777	0.267586	4.49325	0.986283	4.61276	0.598338	4.73927	0.22101	4.6071	0.679063	4.63076	0.578875	4.62646	0.539638	4.61982	0.587106	4.84788	0.0877915	4.56928	0.803347	4.52512	0.937941	4.555	0.866197	4.61763	0.620879	4.59768	0.713911	4.65046	0.507545	4.62428	0.606354	4.62485	0.579387	4.76191	0.30663	4.61922	0.664365	4.57217	0.795862	4.6347	0.572988	4.6632	0.432469
ILMN_1710985	4.96476	0.0139276	5.61025	0	4.89434	0.0427586	4.71122	0.329218	4.70017	0.271468	4.66342	0.443383	4.66208	0.479339	4.83303	0.127572	4.71071	0.268428	4.80078	0.141289	4.76599	0.179698	5.30809	0	4.98192	0.00846262	5.02949	0.00985915	4.81826	0.122253	4.65997	0.505249	4.82988	0.11797	4.70221	0.335635	5.17525	0	4.69224	0.462707	4.53991	0.921271	4.76191	0.188966	4.77425	0.185539	4.72379	0.26603
ILMN_1686948	8.64659	0	8.50079	0	8.26333	0	8.36811	0	8.17849	0	8.06932	0	8.14468	0	8.30817	0	8.78898	0	8.72361	0	8.31831	0	8.57069	0	8.7604	0	8.9649	0	7.32837	0	8.86303	0	8.38404	0	8.83434	0	8.30756	0	8.37852	0	8.44861	0	8.13745	0	8.66069	0	8.5808	0
ILMN_1717324	4.61201	0.619777	4.74156	0.229485	4.79255	0.12	4.69908	0.364883	4.86124	0.0581717	4.73761	0.222374	4.64089	0.544077	4.63669	0.563786	4.69332	0.319889	4.61023	0.615912	4.76926	0.176955	4.69615	0.337517	4.89175	0.0338505	4.59893	0.709859	4.56068	0.803571	4.89609	0.132546	4.71378	0.294925	4.66348	0.464088	4.59388	0.736769	4.57056	0.83011	4.63588	0.604972	4.60979	0.637241	4.65748	0.499318	4.66908	0.412005
ILMN_2281404	4.77723	0.10585	4.69672	0.33936	4.76537	0.154483	4.56688	0.8107	4.6899	0.313019	4.88383	0.0723056	4.70546	0.35124	4.59154	0.736626	4.58426	0.723227	4.64939	0.477366	4.69161	0.33059	4.73871	0.217573	4.72075	0.231312	5.08156	0	4.89253	0.0576923	4.52629	0.931759	4.43584	1	4.69503	0.360497	4.71953	0.229805	4.76059	0.30663	4.67275	0.46547	4.639	0.529655	4.54236	0.894952	4.70948	0.294679
ILMN_1811877	7.69377	0	7.08314	0	5.88122	0	6.67557	0	5.06847	0	5.00749	0.0218281	4.86487	0.100551	5.75752	0	6.16838	0	6.36257	0	6.41819	0	6.06263	0	6.78143	0	8.33304	0	6.25714	0	7.0702	0	8.33304	0	6.75347	0	6.91641	0	4.73486	0.366022	5.9479	0	4.74576	0.213793	5.51667	0	5.4337	0
ILMN_1739343	4.64949	0.445682	4.5806	0.757997	4.77048	0.147586	4.57723	0.768176	4.64463	0.462604	4.60554	0.694407	4.62038	0.610193	4.66994	0.441701	4.65039	0.452017	4.68613	0.341564	4.58885	0.722908	4.60583	0.635983	4.64671	0.475317	4.66008	0.46338	5.03318	0.0178571	4.62894	0.611549	4.74841	0.222222	4.68782	0.377072	4.67436	0.369081	4.80852	0.21547	4.62072	0.661602	4.70875	0.297931	4.57527	0.78854	4.86286	0.0791269
ILMN_1792663	4.72856	0.206128	4.57892	0.76217	4.64457	0.48	4.68427	0.407407	4.61334	0.596953	4.7027	0.316508	4.67755	0.42562	4.66993	0.441701	4.61178	0.603616	4.64604	0.493827	4.72955	0.241427	4.89341	0.0460251	4.6981	0.304654	4.63165	0.580282	4.68672	0.361264	4.50998	0.955381	4.71547	0.289438	5.13852	0.00690608	4.817	0.0849582	4.73399	0.366022	4.60416	0.711326	4.55017	0.875862	4.77862	0.181446	4.5624	0.822647
ILMN_1735779	4.84545	0.0598886	4.7808	0.155772	5.13563	0	4.98324	0.0438957	4.85765	0.0623269	5.01661	0.0190996	4.85438	0.11157	4.90746	0.0727023	4.87638	0.0514604	4.99185	0.0219479	4.81097	0.113855	4.86658	0.0599721	4.90958	0.0267983	4.9411	0.0253521	6.56286	0	5.42121	0.0183727	4.93779	0.0493827	4.98287	0.0276243	4.9226	0.0292479	5.62235	0	5.04229	0.0414365	4.99425	0.0331034	5.03269	0.0272851	5.33604	0
ILMN_2380453	5.5588	0	5.83723	0	5.5873	0	4.97605	0.0452675	5.54635	0	5.51564	0	5.94624	0	4.89951	0.0768176	5.47566	0	5.9826	0	5.50926	0	4.90266	0.041841	5.44885	0	4.90681	0.0338028	5.97018	0	4.8973	0.132546	5.47455	0	5.07202	0.0138122	5.54422	0	5.38793	0.00552486	5.25027	0.00138122	5.53092	0	4.87001	0.0873124	6.28759	0
ILMN_2401457	4.55297	0.846797	4.51195	0.951321	4.54114	0.891034	4.54828	0.872428	4.56695	0.801939	4.5078	0.964529	4.5959	0.721763	4.50309	0.973937	4.52292	0.933241	4.56909	0.790123	4.61744	0.596708	4.5485	0.871688	4.57303	0.791255	4.52343	0.939437	4.50468	0.971154	4.46231	0.990814	4.54271	0.893004	4.50089	0.966851	4.48289	0.98468	4.51233	0.959945	4.78377	0.207182	4.66528	0.430345	4.50812	0.95498	4.4761	0.986357
ILMN_1729680	5.05623	0	4.79531	0.132128	4.60025	0.653793	4.58202	0.75583	4.77109	0.144044	4.61473	0.648022	4.54492	0.88843	4.65117	0.506173	4.75362	0.168289	4.82788	0.106996	4.60116	0.670782	4.6148	0.612273	5.23173	0	4.68118	0.401408	4.66588	0.425824	4.88401	0.136483	4.53518	0.920439	4.75865	0.203039	4.60662	0.679666	4.58059	0.801105	6.08186	0	4.70992	0.293793	4.65768	0.499318	4.6614	0.442019
ILMN_1678323	6.77332	0	4.71877	0.283727	4.84419	0.0703448	4.79249	0.182442	4.84803	0.0706371	4.67019	0.406548	4.6634	0.475207	4.75862	0.211248	5.06802	0.00139082	5.24653	0	5.45372	0	5.04265	0.0111576	5.14387	0	5.22383	0	5.40511	0	4.91808	0.120735	4.83746	0.106996	4.72085	0.281768	5.02854	0	4.53567	0.924033	4.52551	0.946133	4.942	0.0468966	4.69018	0.373806	4.79989	0.135061
ILMN_1765103	4.92012	0.0222841	4.67987	0.383866	4.75661	0.171034	5.08843	0.0219479	4.65222	0.433518	4.72214	0.26603	4.7155	0.329201	4.76928	0.198903	4.69493	0.312935	4.72158	0.255144	4.92916	0.0438957	4.74008	0.214784	4.8784	0.0409027	4.77999	0.169014	4.76435	0.195055	4.69187	0.434383	4.67087	0.441701	4.71694	0.288674	4.76351	0.157382	4.82317	0.20442	4.78854	0.203039	4.8382	0.107586	4.66666	0.459754	4.61211	0.643929
ILMN_1710479	4.65729	0.41922	4.73214	0.248957	4.75569	0.173793	6.07056	0	4.85952	0.0595568	4.79339	0.133697	4.75142	0.243802	4.699	0.352538	4.69902	0.301808	4.99581	0.0205761	4.72086	0.26749	4.65225	0.46583	4.66262	0.417489	4.68212	0.4	4.77599	0.175824	4.65302	0.532808	4.8497	0.0919067	4.57011	0.780387	4.643	0.483287	4.69197	0.462707	5.48451	0	4.69745	0.336552	4.53325	0.915416	4.58831	0.748977
ILMN_3245600	11.7044	0	11.7299	0	11.5209	0	10.96	0	11.654	0	11.4719	0	11.278	0	11.3984	0	11.4548	0	11.7761	0	11.8213	0	11.416	0	11.6096	0	10.8728	0	11.3441	0	11.3355	0	11.779	0	11.4321	0	11.1265	0	11.4895	0	11.6845	0	11.3192	0	10.8458	0	11.5559	0
ILMN_1849285	4.69309	0.299443	4.7121	0.30459	4.68034	0.358621	4.60189	0.688615	4.77598	0.139889	4.86728	0.0859482	4.83209	0.132231	4.92878	0.0631001	4.62244	0.55911	4.64677	0.492455	4.77065	0.174211	4.71036	0.292887	4.72145	0.229901	4.76764	0.187324	4.74327	0.239011	4.80944	0.207349	4.79892	0.14952	4.91856	0.0607735	4.7174	0.233983	4.60992	0.701657	4.65326	0.540055	4.79981	0.144828	4.67445	0.425648	4.74508	0.225102
ILMN_3238986	4.54281	0.877437	4.68821	0.361613	4.58464	0.714483	4.6286	0.595336	4.61107	0.609418	4.68264	0.372442	4.59814	0.716253	4.42898	1	4.56872	0.788595	4.62273	0.570645	4.61355	0.615912	4.58834	0.714086	4.6027	0.679831	4.49488	0.978873	4.60239	0.667582	4.5225	0.934383	4.5705	0.807956	4.53046	0.900552	4.5326	0.922006	4.46668	0.994475	4.48356	0.987569	4.61227	0.627586	4.50095	0.971351	4.83508	0.0995907
ILMN_2189869	4.96804	0.0111421	4.97941	0.0236439	5.10077	0	4.8128	0.150892	5.2023	0	4.95328	0.0409277	5.26525	0	4.72252	0.292181	4.77574	0.139082	4.92349	0.0397805	4.96348	0.0274348	4.85469	0.069735	4.71668	0.234133	4.48456	0.988732	5.10396	0.00274725	4.67405	0.479003	4.72002	0.277092	4.78929	0.157459	5.09561	0	6.47578	0	5.10561	0.0207182	5.10094	0.00551724	5.44199	0	4.98165	0.0259209
ILMN_2358784	5.4491	0	4.93047	0.0431154	5.42382	0	5.35584	0	5.54832	0	5.46024	0	5.02815	0.0261708	4.78045	0.18107	5.30061	0	5.44786	0	5.21734	0	5.17155	0	5.31713	0	5.37633	0	5.56143	0	6.32989	0	5.83125	0	5.34122	0	5.37414	0	4.76333	0.303867	6.91747	0	5.60235	0	5.30507	0	5.84924	0
ILMN_1665585	4.62636	0.558496	4.70623	0.312935	4.71406	0.257931	4.74668	0.262003	4.68097	0.33795	4.77589	0.156889	4.79228	0.180441	4.62137	0.617284	4.8301	0.0862309	4.70824	0.278464	4.70329	0.303155	4.75824	0.178522	4.76092	0.157969	4.69657	0.349296	4.71117	0.302198	4.52217	0.935696	4.60212	0.673525	4.7269	0.270718	4.76269	0.162953	4.69196	0.462707	4.74332	0.265193	4.76354	0.186207	4.71323	0.313779	4.88061	0.0695771
ILMN_1760855	5.67965	0	5.83186	0	6.33503	0	7.04346	0	7.02169	0	7.06221	0	6.43413	0	6.04647	0	5.74891	0	6.22943	0	6.35644	0	6.20064	0	7.54774	0	5.59187	0	5.4578	0	5.55457	0.00918635	7.04581	0	6.33623	0	5.82877	0	6.39251	0	5.11063	0.0207182	6.54655	0	6.97584	0	6.10397	0
ILMN_1729130	6.86342	0	6.07985	0	5.9504	0	6.03574	0	6.51508	0	6.10925	0	6.71348	0	6.22453	0	5.3333	0	5.39208	0	6.55352	0	6.71054	0	6.20064	0	7.46739	0	6.70716	0	5.61245	0.00787402	7.44102	0	6.33326	0	6.42534	0	8.53806	0	6.46237	0	6.00009	0	6.4995	0	7.27345	0
ILMN_1713686	7.77099	0	5.25536	0	6.42427	0	4.75142	0.251029	4.89417	0.0470914	5.18644	0	5.03235	0.0261708	5.50228	0	6.20077	0	6.20232	0	5.14763	0	6.58208	0	7.52239	0	8.27765	0	5.63039	0	5.68289	0.00131234	7.21458	0	5.73902	0	6.8242	0	5.62493	0	5.45899	0	4.71352	0.282759	5.21964	0	5.02467	0.0190996
ILMN_3310648	4.63673	0.497214	4.72009	0.280946	4.64541	0.48	4.65105	0.504801	4.73064	0.199446	4.83474	0.109141	4.69683	0.374656	4.57551	0.783265	4.80276	0.108484	4.55209	0.855967	4.80986	0.113855	4.65666	0.447699	4.67258	0.379408	4.64154	0.542254	4.58768	0.711538	4.70103	0.413386	4.58006	0.769547	4.63848	0.54558	4.70416	0.270195	4.99758	0.0883978	4.61581	0.672652	4.68478	0.368276	4.5519	0.875853	4.62402	0.604366
ILMN_1794816	4.65458	0.431755	4.72301	0.273992	4.54949	0.864828	4.77817	0.20439	4.78038	0.130194	4.67287	0.399727	4.68436	0.404959	4.74377	0.233196	4.67312	0.385257	4.59376	0.688615	4.70635	0.29904	4.70704	0.308229	4.71891	0.232722	4.67356	0.423944	4.62573	0.592033	4.69524	0.427822	4.51061	0.957476	4.85729	0.10221	4.65308	0.449861	4.68043	0.48895	4.79469	0.194751	4.73285	0.238621	4.69941	0.346521	4.66236	0.435198
ILMN_1669119	4.55187	0.849582	4.59309	0.699583	4.65389	0.445517	4.60715	0.674897	4.6212	0.549861	4.65271	0.473397	4.66827	0.458678	4.66673	0.455418	4.63027	0.518776	4.53065	0.912209	4.48356	0.982167	4.66119	0.440725	4.54129	0.895628	4.56615	0.835211	4.59732	0.686813	4.66194	0.502625	4.69412	0.367627	4.56252	0.803867	4.64401	0.479109	4.61735	0.66989	4.75064	0.255525	4.56863	0.811034	4.67657	0.418827	4.6757	0.398363
ILMN_1715702	5.19616	0	5.04773	0.00973574	5.58247	0	5.3965	0	5.96527	0	5.29127	0	5.7428	0	5.69802	0	5.20657	0	4.88775	0.0534979	5.66946	0	5.26857	0	4.82578	0.0860367	5.7251	0	4.72174	0.271978	4.64657	0.557743	4.91431	0.0589849	5.63422	0	5.42642	0	4.91782	0.122928	4.94132	0.0718232	6.08578	0	5.37759	0	5.30528	0
ILMN_3247080	4.82801	0.0668524	4.91811	0.0472879	4.73313	0.213793	4.85212	0.108368	4.92338	0.0263158	4.66398	0.442019	4.79973	0.168044	4.56501	0.823045	4.86143	0.0625869	4.73372	0.230453	4.73391	0.233196	4.72227	0.264993	4.78869	0.125529	4.71117	0.315493	4.76381	0.196429	4.74361	0.305774	4.72375	0.26749	4.7707	0.179558	4.69721	0.291086	4.65866	0.546961	4.73086	0.287293	4.7306	0.242759	4.88941	0.0818554	4.7151	0.278308
ILMN_1699251	5.85499	0	4.74735	0.214186	5.0664	0	5.03935	0.0260631	4.64667	0.459834	4.8434	0.0995907	4.93779	0.0606061	4.89045	0.079561	4.7233	0.235049	6.7764	0	4.74579	0.208505	5.02199	0.013947	4.91162	0.0267983	5.42725	0	5.92964	0	4.78649	0.234908	4.96126	0.037037	5.38144	0	5.0955	0	4.79056	0.256906	5.30951	0	4.82016	0.122759	5.00228	0.0368349	5.80864	0
ILMN_1671819	4.7246	0.210306	4.6023	0.657858	4.78011	0.131034	4.64356	0.528121	4.55706	0.83518	4.73772	0.222374	4.62662	0.595041	4.6246	0.607682	4.65486	0.442281	4.71521	0.266118	4.6103	0.625514	4.58967	0.705718	4.63608	0.51622	4.65308	0.501408	4.4844	0.986264	4.6464	0.559055	4.60657	0.662551	4.61201	0.64779	4.64517	0.473538	4.70993	0.410221	4.63702	0.60221	4.63041	0.562759	4.69275	0.364256	4.52039	0.929059
ILMN_3279277	9.49499	0	9.10877	0	9.79124	0	9.41775	0	9.53728	0	9.69081	0	9.40568	0	9.24406	0	9.71251	0	9.52376	0	9.21254	0	9.5775	0	9.85616	0	9.79182	0	9.48065	0	9.50991	0	9.39289	0	9.18203	0	9.84999	0	9.19068	0	9.07584	0	9.08204	0	9.67322	0	9.45077	0
ILMN_1796430	4.92067	0.0222841	5.01391	0.015299	5.17285	0	4.94061	0.0617284	5.21239	0	5.00759	0.0218281	5.30359	0	4.90479	0.0740741	5.03341	0.0069541	5.43096	0	5.22137	0	5.00849	0.0167364	4.89058	0.0338505	5.01073	0.0126761	4.77787	0.171703	4.72279	0.343832	5.04403	0.0109739	5.08171	0.0124309	4.93075	0.0236769	4.81531	0.211326	4.80314	0.186464	4.98556	0.0344828	5.54481	0	5.25888	0
ILMN_1719533	5.01025	0.00417827	5.06267	0.0069541	4.85607	0.0648276	5.43668	0	4.88658	0.0498615	4.80111	0.130969	4.64551	0.530303	4.71531	0.310014	4.82128	0.0973574	4.70681	0.283951	4.59649	0.69273	4.61635	0.609484	4.63533	0.51763	5.04725	0.0084507	4.81857	0.120879	6.28354	0	4.60784	0.652949	4.60817	0.656077	4.81893	0.0849582	5.78343	0	4.80437	0.185083	4.52418	0.947586	4.57748	0.784447	4.59622	0.712142
ILMN_1671646	4.73077	0.200557	4.82403	0.100139	4.64679	0.477241	4.82201	0.135802	4.73347	0.196676	4.7658	0.169168	4.68048	0.417355	4.83271	0.127572	4.7661	0.15299	4.80116	0.138546	4.869	0.0768176	4.71231	0.290098	4.63087	0.531735	4.5936	0.739437	4.78165	0.156593	4.88988	0.133858	4.74649	0.222222	4.80593	0.143646	4.73339	0.196379	4.74085	0.35221	4.66771	0.480663	4.56523	0.826207	4.76615	0.197817	4.89697	0.058663
ILMN_1809662	6.30405	0	5.45821	0	6.28463	0	5.62399	0	6.34398	0	6.85524	0	6.55004	0	5.77456	0	6.01692	0	6.63857	0	5.83344	0	6.13244	0	5.42493	0	5.9106	0	5.50799	0	6.2695	0	5.14736	0	6.103	0	6.59444	0	4.7853	0.263812	7.00009	0	6.12631	0	6.47337	0	5.64734	0
ILMN_2054213	5.27489	0	6.39679	0	5.1619	0	4.74914	0.256516	5.46078	0	5.44454	0	5.48585	0	4.87194	0.0932785	5.44277	0	5.84395	0	4.91364	0.0466392	4.81245	0.114365	4.83913	0.0705219	4.67983	0.414085	4.82276	0.118132	6.404	0	4.84902	0.0919067	4.8391	0.111878	5.03918	0	5.11269	0.058011	4.80202	0.189227	5.05311	0.0151724	4.76624	0.197817	5.50456	0
ILMN_1696167	4.69165	0.303621	4.51215	0.94993	4.64782	0.474483	4.61558	0.644719	4.74384	0.18144	4.54222	0.890859	4.61457	0.641873	4.61778	0.635117	4.66884	0.397775	4.5678	0.794239	4.79965	0.128944	4.58922	0.709902	4.93147	0.022567	4.67282	0.428169	4.61426	0.634615	4.90178	0.128609	4.5548	0.851852	4.46697	0.990331	4.76685	0.153203	4.6136	0.691989	4.5909	0.747238	4.69451	0.342069	4.65451	0.511596	4.67653	0.398363
ILMN_1755694	4.68419	0.331476	4.62032	0.589708	4.59454	0.673103	4.66476	0.462277	4.631	0.518006	4.51924	0.944065	4.50746	0.964187	4.75141	0.219479	4.65401	0.445063	4.48874	0.975309	4.6642	0.430727	4.56739	0.81311	4.55323	0.861777	4.67066	0.433803	4.79938	0.134615	4.51853	0.942257	4.4994	0.971193	4.8839	0.0828729	4.75669	0.164345	4.78552	0.263812	4.63532	0.610497	4.60619	0.653793	4.49443	0.974079	4.58789	0.750341
ILMN_2118201	4.58496	0.729805	4.44494	0.997218	4.54804	0.867586	4.51146	0.957476	4.54397	0.875346	4.68886	0.357435	4.51782	0.955923	4.47299	0.994513	4.45537	0.988873	4.52769	0.919067	4.67977	0.37037	4.53808	0.895397	4.52458	0.937941	4.55129	0.876056	4.53142	0.910714	4.52561	0.931759	4.53471	0.920439	4.50693	0.959945	4.52373	0.942897	4.52789	0.937845	4.59318	0.743094	4.52245	0.953103	4.55518	0.860846	4.67501	0.399727
ILMN_1774196	8.49221	0	8.99843	0	8.58712	0	8.72052	0	8.70166	0	8.47155	0	8.87876	0	8.50283	0	8.10899	0	8.43924	0	8.78599	0	9.05158	0	7.99318	0	8.18646	0	9.00015	0	8.05095	0	8.15934	0	8.36966	0	8.56009	0	8.84447	0	9.09647	0	8.71481	0	8.66934	0	8.45844	0
ILMN_1776125	6.70292	0	6.37044	0	5.76313	0	6.36356	0	6.47305	0	7.11229	0	5.20636	0.00137741	5.83827	0	6.96933	0	7.00661	0	5.51978	0	6.71937	0	6.72449	0	5.00278	0.0140845	5.73551	0	6.49754	0	6.2755	0	6.88526	0	5.73712	0	5.39838	0.00276243	8.17608	0	6.76153	0	6.8673	0	6.56854	0
ILMN_1800179	6.18541	0	5.78369	0	5.52475	0	5.60745	0	4.8138	0.098338	5.11725	0	5.39455	0	5.64734	0	5.78154	0	5.17386	0	5.28404	0	5.62336	0	5.73426	0	5.95972	0	5.53543	0	5.10941	0.0656168	5.80658	0	5.25027	0	5.45421	0	5.78759	0	5.32719	0	4.99806	0.0317241	5.24	0	4.84425	0.0941337
ILMN_1751378	8.56222	0	8.70646	0	8.62169	0	8.89853	0	8.6406	0	8.74875	0	8.59403	0	8.86671	0	8.72168	0	8.63483	0	8.71736	0	8.61834	0	8.56276	0	8.52388	0	8.5977	0	8.87436	0	8.56701	0	8.63696	0	9.08376	0	8.54189	0	8.98248	0	8.77754	0	8.60484	0	9.04587	0
ILMN_1795312	4.68995	0.307799	4.74942	0.212796	4.87842	0.0551724	4.6454	0.51989	4.83467	0.0775623	5.01671	0.0190996	4.70934	0.34573	4.97157	0.042524	5.00558	0.0139082	4.85216	0.0768176	4.81615	0.108368	4.86378	0.0627615	4.79295	0.121298	4.90858	0.0323944	4.96605	0.032967	4.78893	0.233596	4.53737	0.91358	4.76842	0.180939	4.7884	0.12117	5.08619	0.0621547	4.74545	0.263812	5.06475	0.0110345	4.77708	0.181446	4.85705	0.0818554
ILMN_1653718	7.60544	0	6.59636	0	6.84215	0	7.56283	0	7.22786	0	7.19804	0	7.36329	0	7.66903	0	6.82883	0	7.14025	0	5.91226	0	6.89119	0	6.94155	0	7.09268	0	7.92742	0	7.88037	0	6.62722	0	7.44423	0	7.40571	0	6.43253	0	6.41045	0	7.53125	0	7.91508	0	7.11942	0
ILMN_1718990	4.76166	0.13649	4.73568	0.23783	4.5894	0.697931	4.62301	0.617284	4.67299	0.368421	4.88988	0.0723056	4.72496	0.309917	4.57625	0.780521	4.67189	0.386648	4.60363	0.647462	4.57431	0.772291	4.84916	0.0739191	4.66527	0.407616	4.67713	0.41831	4.63078	0.576923	4.83644	0.175853	4.57636	0.784636	4.7168	0.288674	4.66147	0.416435	4.81617	0.211326	4.72216	0.312155	4.54371	0.892414	4.54125	0.896317	4.67381	0.402456
ILMN_1725098	4.58377	0.735376	4.63584	0.522949	4.63579	0.510345	4.59187	0.72428	4.74512	0.18144	4.60604	0.693042	4.62522	0.599174	4.67564	0.415638	4.64874	0.456189	4.63441	0.528121	4.62184	0.58299	4.54552	0.877266	4.53701	0.912553	4.56091	0.852113	4.68084	0.375	4.5762	0.782152	4.74115	0.227709	4.59182	0.700276	4.78806	0.122563	4.72683	0.377072	4.62522	0.651934	4.58698	0.744828	4.61875	0.622101	4.64038	0.525239
ILMN_1818177	4.98718	0.00696379	5.04454	0.0111266	5.23029	0	5.31948	0	4.97093	0.0152355	4.83242	0.109141	4.8218	0.140496	5.06834	0.0205761	4.94832	0.0305981	4.77293	0.171468	4.81928	0.105624	4.90219	0.0432357	5.03845	0.00141044	4.9561	0.0225352	4.80482	0.131868	4.63633	0.586614	4.65503	0.486968	5.08418	0.0124309	4.89409	0.0362117	4.76471	0.299724	5.24733	0.00138122	4.95719	0.0441379	4.76771	0.193724	4.74753	0.215553
ILMN_1655913	9.17435	0	8.55858	0	8.34168	0	8.96911	0	7.90705	0	8.59305	0	7.95355	0	8.8236	0	9.2161	0	8.34795	0	8.40325	0	8.37124	0	8.91454	0	9.42829	0	8.54613	0	10.3352	0	9.49752	0	8.30493	0	8.63432	0	8.1334	0	8.33462	0	8.10445	0	9.30804	0	8.08259	0
ILMN_1651637	4.55309	0.846797	4.62429	0.578581	4.60877	0.617931	4.60148	0.689986	4.654	0.426593	4.65415	0.470668	4.68083	0.417355	4.63238	0.576132	4.70993	0.275382	4.8531	0.0754458	4.61519	0.609053	4.65905	0.446304	4.60487	0.675599	4.80259	0.126761	4.76672	0.193681	4.85586	0.153543	4.84315	0.0960219	4.58686	0.716851	4.67171	0.374652	4.66695	0.524862	4.68881	0.396409	4.51474	0.968276	4.92593	0.0572988	4.7709	0.173261
ILMN_1684391	8.85342	0	9.80678	0	8.60877	0	9.52839	0	8.96735	0	8.69227	0	8.9259	0	9.51891	0	8.47669	0	8.72873	0	9.06228	0	8.83086	0	8.98776	0	9.18511	0	8.97527	0	8.25915	0	10.0155	0	9.42355	0	9.01956	0	9.29428	0	9.48065	0	8.71839	0	8.8919	0	8.64893	0
ILMN_1656615	4.70605	0.25766	4.71391	0.299026	4.52263	0.93931	4.73322	0.283951	5.02112	0.00415512	4.80065	0.130969	4.58388	0.767218	4.59724	0.698217	4.62334	0.55911	4.77415	0.171468	4.679	0.374486	4.82417	0.0990237	4.64337	0.488011	4.54602	0.883099	4.63638	0.553571	4.70556	0.405512	4.71982	0.277092	4.50725	0.959945	4.54891	0.883008	4.74467	0.342541	4.71468	0.33011	4.76553	0.182069	4.57135	0.802183	4.73361	0.248295
ILMN_1668554	4.58797	0.711699	4.70069	0.325452	4.75437	0.173793	4.63358	0.572016	4.72157	0.221607	4.70751	0.305593	4.78819	0.184573	4.57704	0.77915	4.63655	0.493741	4.81434	0.127572	4.71432	0.27572	4.75998	0.177127	4.88625	0.0352609	4.95497	0.0225352	4.72598	0.263736	4.74146	0.311024	4.53411	0.920439	4.67253	0.436464	4.69165	0.302228	4.71309	0.407459	4.77072	0.223757	4.7569	0.193103	4.6197	0.619372	5.25938	0
ILMN_1850795	4.76996	0.122563	4.75978	0.191933	4.71279	0.26069	4.57357	0.786008	4.68394	0.32687	4.85705	0.0900409	4.6839	0.404959	4.78233	0.18107	4.7138	0.258693	4.57238	0.77915	4.79293	0.138546	4.65612	0.447699	4.60579	0.668547	4.69935	0.342254	4.78404	0.153846	4.7715	0.257218	4.6815	0.410151	4.66352	0.464088	4.70111	0.278552	4.78042	0.272099	4.63838	0.595304	4.61887	0.609655	4.66023	0.491132	4.7135	0.282401
ILMN_1659199	4.57967	0.750696	4.64906	0.481224	4.73838	0.208276	4.52995	0.906722	4.64156	0.472299	4.59617	0.727149	4.56925	0.823691	4.53776	0.921811	4.64576	0.461752	4.62089	0.580247	4.75105	0.194787	4.68796	0.362622	4.58963	0.727786	4.75343	0.214085	4.67456	0.391484	4.65186	0.534121	4.66573	0.459534	4.57267	0.774862	4.52811	0.931755	4.58925	0.765193	4.69067	0.395028	4.64453	0.511724	4.54642	0.890859	4.6959	0.328786
ILMN_1788232	4.82177	0.0696379	4.69919	0.332406	4.77725	0.137931	4.70061	0.36214	4.97469	0.0152355	4.76555	0.169168	4.92587	0.0633609	5.19829	0	4.98675	0.0222531	4.98738	0.0219479	4.70218	0.303155	4.6499	0.476987	4.6877	0.328632	4.70075	0.339437	5.23413	0	4.7089	0.395013	5.16699	0	4.63902	0.544199	4.75884	0.164345	5.59816	0	4.70407	0.356354	4.98728	0.0344828	4.63592	0.568895	4.61391	0.638472
ILMN_1668541	4.67346	0.366295	4.57039	0.788595	4.59787	0.662069	4.53793	0.897119	4.58342	0.735457	4.59665	0.727149	4.63245	0.567493	4.58046	0.770919	4.52081	0.936022	4.63931	0.507545	4.55133	0.860082	4.60612	0.635983	4.55313	0.863188	4.54204	0.897183	4.55847	0.81456	4.54535	0.879265	4.46654	0.994513	4.49919	0.968232	4.54952	0.881616	5.04053	0.0745856	4.50255	0.972376	4.77088	0.176552	4.60839	0.663029	4.57963	0.773533
ILMN_1682015	4.81744	0.0738162	4.77776	0.165508	4.68902	0.324138	5.01421	0.0301783	4.81771	0.0941828	5.19763	0	5.21239	0.00137741	5.0266	0.0315501	4.75139	0.172462	6.06576	0	6.38635	0	4.51839	0.941423	6.3377	0	4.63403	0.570423	4.48724	0.98489	4.67215	0.481627	4.59075	0.717421	4.75812	0.20442	5.93458	0	4.81382	0.212707	5.84944	0	5.87475	0	4.56721	0.815825	4.56111	0.825375
ILMN_1660170	4.51621	0.947075	4.61216	0.618915	4.66285	0.416552	4.60772	0.673525	4.91459	0.0373961	4.80139	0.129604	4.69108	0.387052	4.85216	0.108368	4.78047	0.130737	4.71591	0.264746	4.53441	0.893004	4.60976	0.62622	4.73638	0.205924	4.67231	0.429577	4.64773	0.491758	4.64772	0.555118	4.63952	0.541838	4.60785	0.656077	4.63612	0.513928	4.82734	0.197514	4.61518	0.676796	4.64593	0.510345	4.60132	0.683492	4.84592	0.0927694
ILMN_2088847	6.60006	0	7.49349	0	6.47636	0	7.18118	0	6.51334	0	7.39688	0	6.75188	0	6.77773	0	6.95104	0	6.39745	0	7.20106	0	6.89726	0	6.91838	0	6.94767	0	6.92914	0	5.88359	0	6.94452	0	6.90227	0	6.75459	0	7.45738	0	7.37361	0	6.64653	0	6.6826	0	6.9098	0
ILMN_1662008	4.7649	0.130919	4.65645	0.45758	4.73233	0.213793	4.60647	0.677641	4.67107	0.371191	4.65301	0.473397	4.73952	0.269972	4.72969	0.272977	4.59837	0.653686	4.68796	0.340192	4.60795	0.643347	4.71074	0.292887	4.62416	0.569817	4.63007	0.592958	4.60255	0.667582	4.86267	0.152231	4.67212	0.438957	4.69787	0.353591	4.94342	0.0194986	4.69178	0.464088	4.63234	0.625691	4.60796	0.641379	4.66358	0.474761	4.9992	0.0231924
ILMN_1720771	6.90299	0	8.07998	0	7.92991	0	7.933	0	8.2771	0	8.28817	0	8.16514	0	8.7433	0	7.81418	0	8.07436	0	8.06762	0	8.03268	0	7.37702	0	7.8924	0	7.49547	0	7.37232	0	7.83305	0	8.06974	0	7.90958	0	8.62647	0	6.89099	0	8.70342	0	8.15891	0	8.40224	0
ILMN_1742549	4.67401	0.36351	4.73007	0.25452	4.70295	0.28	4.59976	0.69273	4.71678	0.232687	4.8297	0.111869	4.6467	0.527548	4.69368	0.375857	4.74061	0.194715	4.7492	0.207133	4.82725	0.102881	4.69872	0.334728	4.70943	0.265162	4.63822	0.55493	4.85091	0.0851648	5.10834	0.0656168	4.77143	0.179698	4.57414	0.767956	4.82657	0.0738162	4.79773	0.245856	4.76839	0.225138	4.6876	0.36	4.65633	0.507503	4.79499	0.140518
ILMN_3246489	4.63678	0.497214	4.59924	0.670376	4.63413	0.518621	4.42898	1	4.58872	0.713296	4.68508	0.361528	4.5408	0.899449	4.65185	0.506173	4.59286	0.684284	4.60981	0.620027	4.54831	0.864198	4.54919	0.870293	4.59614	0.705219	4.69343	0.360563	4.56236	0.800824	4.72146	0.353018	4.45074	0.995885	4.55918	0.813536	4.67202	0.373259	4.64784	0.577348	4.64951	0.551105	4.62592	0.575172	4.58236	0.768076	4.67617	0.398363
ILMN_1879135	5.39755	0	6.02232	0	5.53361	0	5.37111	0	5.37166	0	5.39765	0	5.44973	0	6.13864	0	5.81407	0	5.45929	0	5.50618	0	5.94501	0	5.57835	0	5.79984	0	5.72144	0	5.52706	0.00918635	5.43579	0	5.80788	0	5.495	0	6.22217	0	5.75217	0	5.81623	0	5.44056	0	5.14221	0
ILMN_1783705	4.75331	0.154596	5.0037	0.0180807	4.8911	0.0441379	4.65246	0.493827	4.74771	0.177285	4.86664	0.0859482	4.88831	0.0812672	4.91128	0.0713306	4.70511	0.286509	4.86569	0.0685871	4.87826	0.0672154	4.77629	0.146444	4.71845	0.232722	4.77315	0.184507	4.8003	0.134615	4.66451	0.496063	4.79194	0.159122	4.90966	0.0676796	4.71416	0.239554	4.82082	0.207182	4.93491	0.0745856	5.00857	0.0275862	4.88183	0.0832196	4.5774	0.780355
ILMN_1846430	4.87269	0.04039	4.72012	0.280946	4.89886	0.0427586	5.14895	0.0123457	4.66413	0.390582	4.6158	0.642565	4.78683	0.18595	4.64686	0.517147	4.76318	0.154381	4.76821	0.176955	4.89457	0.0534979	4.91753	0.0390516	5.33697	0	4.71003	0.31831	5.35626	0	4.58519	0.748031	4.6479	0.51989	4.95312	0.0455801	4.86441	0.0445682	5.00692	0.0842541	5.15855	0.0151934	4.81162	0.137931	4.86295	0.095498	4.54573	0.870396
ILMN_2221808	4.77908	0.104457	4.86692	0.0667594	5.06053	0	5.10133	0.0219479	5.45155	0	6.19964	0	5.14912	0.00688705	4.70696	0.33059	5.33025	0	5.31868	0	5.23046	0	4.8546	0.069735	4.8168	0.0959097	4.85736	0.0704225	4.6803	0.377747	4.69444	0.430446	4.63636	0.554184	4.7331	0.26105	4.96909	0.0097493	4.66701	0.524862	4.86178	0.131215	4.91651	0.0524138	4.84139	0.110505	4.78098	0.159618
ILMN_3242226	4.64725	0.455432	4.62275	0.581363	4.60848	0.617931	4.57601	0.776406	4.56782	0.793629	4.69394	0.341064	4.58588	0.756198	4.56814	0.805213	4.54159	0.888734	4.68973	0.334705	4.60161	0.66941	4.68292	0.37099	4.60715	0.664316	4.56193	0.850704	4.61711	0.623626	4.6858	0.458005	4.60935	0.650206	4.59981	0.678177	4.59905	0.714485	4.82978	0.191989	4.6055	0.707182	4.5681	0.812414	4.54228	0.894952	4.6442	0.499318
ILMN_1797534	5.49433	0	4.68923	0.35605	5.91226	0	5.15607	0.0123457	5.52793	0	5.56567	0	5.04551	0.0261708	5.13441	0.00548697	5.71681	0	5.66946	0	4.83565	0.0919067	5.63858	0	5.28066	0	5.60324	0	5.27377	0	5.40752	0.0183727	6.21939	0	5.66142	0	5.66068	0	4.7197	0.388122	6.13111	0	5.36463	0	5.6477	0	5.79209	0
ILMN_2144574	7.0885	0	7.27894	0	7.88201	0	7.33236	0	7.75963	0	8.1255	0	7.6448	0	7.97457	0	7.06422	0	7.35873	0	7.69652	0	7.27873	0	7.39557	0	7.2384	0	6.86485	0	7.16426	0	7.36175	0	7.59931	0	7.47712	0	6.46602	0	7.64444	0	7.1317	0	8.02487	0	7.34565	0
ILMN_1681643	4.57158	0.774373	4.72067	0.280946	4.75339	0.175172	4.63373	0.572016	4.62929	0.524931	4.6157	0.642565	4.62451	0.601928	4.65883	0.481481	4.65496	0.442281	4.56389	0.807956	4.56557	0.809328	4.63197	0.548117	4.72878	0.217207	4.60001	0.708451	4.70145	0.325549	4.79002	0.233596	4.62147	0.617284	4.65643	0.487569	4.55723	0.862117	4.55848	0.864641	4.60179	0.714088	4.6261	0.575172	4.62946	0.597544	4.73086	0.255116
ILMN_1790029	4.64469	0.465181	4.71933	0.282337	4.57278	0.769655	4.4761	0.990398	4.59999	0.648199	4.60839	0.680764	4.59508	0.725895	4.69655	0.364883	4.60926	0.613352	4.60682	0.635117	4.58362	0.743484	4.56412	0.821478	4.66792	0.396333	4.53497	0.915493	4.51395	0.951923	4.61921	0.637795	4.59113	0.713306	4.56514	0.798343	4.80355	0.101671	4.75079	0.332873	4.55861	0.867403	4.74929	0.202759	4.7416	0.252387	4.65101	0.48704
ILMN_1821397	4.74281	0.171309	4.67925	0.383866	5.02048	0.0110345	4.88845	0.0823045	4.80806	0.103878	4.76752	0.167804	4.63934	0.548209	4.80261	0.167353	4.80357	0.108484	4.69477	0.315501	4.8032	0.119342	4.8888	0.0474198	4.66787	0.396333	4.79717	0.135211	5.27118	0	4.77404	0.248031	4.73992	0.23594	4.87936	0.0856354	4.99764	0.00278552	4.86218	0.164365	4.59908	0.726519	4.7868	0.157241	4.84808	0.106412	5.01553	0.0204638
ILMN_1727315	4.74361	0.168524	4.62391	0.579972	4.74716	0.184828	4.82389	0.133059	5.1441	0	5.39581	0	5.00433	0.0344353	4.77107	0.196159	4.72356	0.235049	4.63938	0.507545	5.38144	0	4.74224	0.213389	4.81441	0.0973202	4.60628	0.688732	4.78735	0.146978	4.62656	0.615486	4.52048	0.947874	4.67961	0.410221	4.79299	0.111421	4.64777	0.577348	4.576	0.810773	5.24653	0	5.19938	0	5.3537	0
ILMN_1784113	5.22383	0	5.89651	0	5.81202	0	5.75267	0	5.59078	0	5.59582	0	5.06584	0.0192837	5.57426	0	5.19187	0	4.99284	0.0205761	6.13911	0	5.08086	0.0027894	5.91694	0	5.2754	0	4.98221	0.0302198	5.33584	0.023622	4.85892	0.0864198	5.06775	0.0138122	6.21348	0	5.88162	0	6.09638	0	4.93725	0.0496552	5.70082	0	5.04653	0.0177353
ILMN_3189188	4.82182	0.0696379	4.8339	0.093185	5.49409	0	5.28032	0	5.17299	0	5.22347	0	5.36394	0	5.19545	0	5.00566	0.0139082	4.95737	0.0288066	4.93527	0.0411523	5.00266	0.0195258	4.88163	0.0394922	4.9916	0.015493	4.82856	0.112637	4.81709	0.195538	5.04592	0.0109739	5.04738	0.0165746	4.93861	0.0208914	4.83475	0.186464	5.2884	0	5.01698	0.0248276	5.32074	0	5.08062	0.00818554
ILMN_1867352	5.01896	0	5.61549	0	5.85853	0	5.45342	0	5.64588	0	5.17747	0	5.31345	0	5.57807	0	5.14419	0	5.38736	0	5.34297	0	5.56607	0	5.90931	0	5.12826	0	6.06154	0	4.70675	0.402887	5.17861	0	5.28901	0	5.46677	0	5.97901	0	5.04641	0.0400552	5.06003	0.0124138	5.1072	0.00818554	4.91388	0.0518417
ILMN_1722450	4.95387	0.0139276	5.24033	0	5.26041	0	5.44223	0	4.92961	0.0221607	5.16216	0	5.56157	0	4.88809	0.079561	5.36406	0	4.79487	0.14952	5.37898	0	5.76486	0	4.97889	0.00846262	5.48481	0	5.94468	0	4.63532	0.587927	5.00683	0.0219479	5.90709	0	5.24359	0	5.42505	0.00276243	5.18583	0.0138122	4.7463	0.213793	5.05819	0.0245566	4.66322	0.432469
ILMN_3245462	4.5872	0.718663	4.69003	0.354659	4.63105	0.526897	4.51425	0.953361	4.8555	0.0637119	4.488	0.983629	4.52774	0.942149	4.64588	0.522634	4.51672	0.940195	4.57099	0.781893	4.64882	0.482853	4.55783	0.846583	4.73095	0.215797	4.66197	0.459155	4.64238	0.521978	4.60158	0.7021	4.53643	0.914952	4.53029	0.900552	4.54375	0.892758	4.5366	0.917127	4.6556	0.530387	4.65592	0.466207	4.48565	0.986357	4.4848	0.983629
ILMN_2342851	5.85355	0	5.73257	0	5.31521	0	6.32363	0	5.04101	0	5.3926	0	6.02052	0	5.68079	0	6.60871	0	6.20608	0	6.2984	0	5.89906	0	6.09704	0	6.53395	0	6.22773	0	5.02447	0.0800525	5.87647	0	5.79932	0	5.41418	0	6.07511	0	6.19761	0	4.95387	0.0441379	5.20336	0	5.78863	0
ILMN_1751452	8.31348	0	7.36872	0	7.72682	0	7.5998	0	7.65202	0	7.64315	0	7.65906	0	7.45402	0	7.94126	0	8.08974	0	7.44836	0	7.63935	0	7.67133	0	7.45738	0	7.60544	0	7.45031	0	7.91293	0	7.92697	0	7.77939	0	5.34092	0.00966851	7.63568	0	8.47278	0	7.81717	0	8.13176	0
ILMN_2117623	6.41739	0	6.90573	0	6.88867	0	6.74338	0	7.06199	0	6.92225	0	7.02678	0	7.38917	0	6.97895	0	5.94848	0	7.01942	0	6.4983	0	7.14046	0	6.63254	0	6.41071	0	5.6861	0	7.11913	0	7.95874	0	6.98173	0	6.34172	0	7.57055	0	6.95993	0	8.0295	0	7.33693	0
ILMN_2202894	8.17089	0	5.25551	0	6.62098	0	8.30111	0	5.21704	0	4.91851	0.0613915	5.02995	0.0261708	5.63815	0	8.28314	0	7.33236	0	5.46157	0	5.77129	0	7.2161	0	9.12721	0	8.2078	0	6.56133	0	7.77268	0	5.61199	0	5.88689	0	5.00333	0.0856354	6.66337	0	5.45342	0	6.02089	0	6.47213	0
ILMN_3308025	4.96445	0.0139276	4.6921	0.349096	4.92924	0.0275862	5.21576	0.00411523	5.24025	0	5.26872	0	5.05081	0.023416	5.50707	0	4.91961	0.0375522	5.22137	0	4.83138	0.0987654	4.74819	0.200837	5.58978	0	4.64733	0.519718	4.90707	0.0508242	4.93839	0.107612	4.98465	0.0288066	5.08689	0.0124309	4.79827	0.107242	5.63641	0	5.00576	0.0469613	5.11977	0.00551724	4.9638	0.0450205	4.91113	0.0545703
ILMN_1656404	5.01246	0.00139276	4.74864	0.212796	4.98537	0.0193103	4.94021	0.0617284	4.89668	0.0443213	4.7914	0.133697	5.3083	0	5.01238	0.0356653	5.38511	0	5.44735	0	5.2717	0	4.90483	0.041841	5.2804	0	5.59022	0	5.11307	0.00274725	4.8888	0.133858	5.05379	0.0109739	5.49978	0	5.08754	0	4.56063	0.860497	4.73349	0.280387	4.98878	0.0344828	4.7658	0.200546	4.86075	0.0791269
ILMN_1767810	4.73809	0.178273	4.78681	0.146036	4.74799	0.182069	4.67621	0.42524	4.89847	0.0429363	4.93989	0.0504775	4.77765	0.19697	4.81238	0.146776	4.85337	0.0667594	4.90358	0.048011	4.69967	0.30727	4.65112	0.474198	4.62679	0.558533	4.8954	0.0422535	4.72817	0.259615	4.80325	0.217848	4.60829	0.652949	4.745	0.227901	4.61273	0.651811	5.09451	0.0621547	4.51882	0.95442	4.58922	0.735172	4.84133	0.110505	4.81901	0.117326
ILMN_2168079	4.96517	0.0139276	4.5783	0.766342	4.69654	0.303448	4.56973	0.799726	4.60932	0.612188	4.54289	0.889495	4.59967	0.710744	4.57183	0.792867	4.57629	0.753825	4.74753	0.208505	4.62074	0.585734	4.61442	0.615063	4.69777	0.304654	4.59756	0.721127	4.65487	0.473901	4.60213	0.699475	4.71061	0.30727	4.57633	0.762431	4.73675	0.193593	4.64716	0.581492	4.66047	0.509669	4.7033	0.315862	4.50242	0.967258	4.58691	0.757162
ILMN_1657619	7.29416	0	6.94995	0	7.04719	0	6.89059	0	7.20699	0	6.76302	0	6.9754	0	7.4451	0	7.00147	0	7.19603	0	7.18708	0	6.51129	0	6.83616	0	7.08873	0	6.30313	0	6.58359	0	5.78356	0	7.0456	0	7.17618	0	6.606	0	7.22385	0	6.90209	0	6.79151	0	7.35674	0
ILMN_2105549	4.60217	0.655989	4.70894	0.308762	4.63202	0.522759	4.61788	0.633745	4.69955	0.272853	4.6101	0.673943	4.56803	0.825069	4.72307	0.292181	4.74963	0.176634	4.68178	0.356653	4.53905	0.888889	4.5829	0.748954	4.64073	0.497884	4.64973	0.512676	4.55925	0.809066	4.65651	0.514436	4.83113	0.11797	4.55443	0.823204	4.76103	0.162953	4.59231	0.752762	4.94748	0.070442	4.59077	0.728276	4.70264	0.334243	4.54645	0.870396
ILMN_1683939	4.7281	0.206128	4.61452	0.609179	4.69369	0.308966	4.68719	0.396433	4.59209	0.699446	4.62102	0.620737	4.66004	0.480716	4.70582	0.333333	4.70056	0.297636	4.66028	0.434842	4.69812	0.314129	4.71338	0.288703	4.93958	0.0183357	4.69227	0.366197	4.64057	0.531593	4.93233	0.112861	6.15924	0	4.58657	0.718232	4.64012	0.495822	4.76561	0.299724	4.6187	0.667127	4.82948	0.118621	4.74348	0.249659	4.70611	0.300136
ILMN_1747442	5.89839	0	4.69265	0.347705	5.6884	0	4.84435	0.115226	5.32371	0	4.89967	0.0709413	5.95899	0	5.55047	0	4.9067	0.0417246	4.79601	0.14952	5.31515	0	4.99457	0.0223152	5.58755	0	4.98663	0.0169014	4.75714	0.208791	4.59043	0.734908	4.91266	0.0589849	5.31221	0	5.22307	0	4.92344	0.118785	6.02636	0	4.90529	0.0593103	4.6739	0.427012	4.76069	0.195089
ILMN_1669631	5.47092	0	4.7447	0.21975	4.82469	0.0868966	4.78454	0.196159	4.62519	0.540166	4.56775	0.818554	4.55843	0.855372	4.58001	0.772291	4.70214	0.292072	4.74799	0.208505	4.61445	0.610425	4.68632	0.365411	5.08772	0	5.54949	0	4.60943	0.642857	5.09401	0.0682415	4.97469	0.0329218	4.62107	0.616022	4.79451	0.110028	4.8027	0.230663	4.56744	0.831492	4.73812	0.226207	4.70745	0.323329	4.65278	0.481583
ILMN_3239121	4.67489	0.360724	4.69779	0.337969	4.69734	0.302069	4.66431	0.462277	4.65789	0.414127	4.70626	0.31105	4.86664	0.100551	4.5983	0.69273	4.7266	0.223922	4.73128	0.241427	4.67084	0.395062	4.83105	0.0948396	4.74203	0.200282	4.60317	0.695775	4.58543	0.71978	5.26731	0.0301837	4.66738	0.45679	4.82763	0.121547	4.6699	0.37883	4.75259	0.325967	4.86546	0.129834	4.66776	0.413793	4.63573	0.568895	4.73549	0.244202
ILMN_1705447	5.55346	0	5.65458	0	5.47239	0	5.05687	0.0233196	5.76403	0	5.44311	0	5.8399	0	6.27216	0	5.23847	0	5.90157	0	5.2437	0	5.09937	0	5.20923	0	4.93953	0.0253521	6.20142	0	6.82475	0	4.88841	0.0672154	6.12784	0	5.80776	0	6.58301	0	5.13498	0.0179558	5.66816	0	5.80187	0	5.21589	0
ILMN_2055781	4.75812	0.140669	4.67484	0.394993	4.8349	0.0786207	4.8073	0.15775	4.88075	0.0512465	5.11691	0	4.68006	0.417355	4.71373	0.315501	4.65214	0.446453	6.28138	0	4.75994	0.185185	4.85032	0.0739191	4.83393	0.0733427	5.09212	0	4.67997	0.380495	6.47596	0	4.84933	0.0919067	5.03275	0.0220994	4.67078	0.37883	4.76602	0.299724	4.70458	0.354972	5.35647	0	4.74067	0.255116	5.92865	0
ILMN_1743654	4.64939	0.445682	4.71051	0.305981	4.85174	0.0662069	4.95143	0.0589849	4.86667	0.0554017	4.78202	0.144611	4.86198	0.104683	4.68087	0.410151	4.77662	0.137691	4.7124	0.26749	4.79946	0.128944	4.78395	0.13947	4.8675	0.0465444	4.83965	0.0915493	4.6911	0.351648	5.0856	0.0682415	4.75093	0.215364	4.8028	0.146409	4.76394	0.157382	4.78308	0.266575	4.62381	0.657459	5.05445	0.0151724	5.15299	0.00136426	4.75098	0.210095
ILMN_1766637	8.63294	0	9.22059	0	9.19465	0	9.24317	0	9.65636	0	10.0034	0	9.79542	0	9.16779	0	8.94587	0	8.74375	0	9.73626	0	8.26619	0	8.3939	0	8.51824	0	8.27132	0	7.39896	0	8.52299	0	8.87387	0	9.39559	0	9.5395	0	8.43539	0	9.10067	0	9.41553	0	8.70264	0
ILMN_1751492	7.09085	0	5.67633	0	6.63223	0	6.25637	0	6.7905	0	6.95578	0	6.71185	0	6.2878	0	6.99084	0	6.75685	0	6.08854	0	6.77994	0	6.71918	0	6.07425	0	6.28992	0	7.08697	0	5.62323	0	5.50508	0	6.37343	0	6.05245	0	5.1355	0.0179558	6.1005	0	7.38426	0	6.77888	0
ILMN_1652913	4.65628	0.424791	4.77178	0.173853	4.56732	0.797241	4.79255	0.182442	4.68724	0.322715	4.51986	0.941337	4.5622	0.84022	4.62155	0.617284	4.60404	0.630042	4.51682	0.947874	4.48842	0.978052	4.64336	0.500697	4.65783	0.438646	4.59871	0.709859	4.55363	0.837912	4.68081	0.464567	4.5933	0.706447	4.58971	0.70442	4.8039	0.100279	4.54433	0.900552	4.64124	0.585635	4.82578	0.118621	4.77999	0.178718	4.85603	0.0832196
ILMN_1749662	9.84113	0	10.4713	0	10.567	0	10.7416	0	10.5225	0	10.669	0	10.6592	0	10.22	0	9.9681	0	10.0986	0	10.3021	0	10.5289	0	10.08	0	10.4123	0	9.59349	0	8.61442	0	10.2834	0	10.598	0	10.3507	0	10.4217	0	10.1967	0	9.78381	0	11.1941	0	10.7488	0
ILMN_1677509	4.4733	0.993036	4.55937	0.812239	4.53727	0.89931	4.5261	0.919067	4.49512	0.969529	4.6884	0.358799	4.55325	0.871901	4.5498	0.887517	4.59497	0.674548	4.55325	0.847737	4.44867	0.997257	4.53345	0.90516	4.51467	0.956276	4.66579	0.447887	4.54051	0.877747	4.59634	0.717848	4.45409	0.995885	4.55734	0.820442	4.59763	0.722841	4.59189	0.754144	4.71084	0.335635	4.57293	0.790345	4.49452	0.974079	4.49981	0.965894
ILMN_1707292	5.62493	0	6.52077	0	5.37307	0	5.66573	0	5.58146	0	5.80202	0	5.68431	0	6.3182	0	6.12468	0	6.00968	0	5.92076	0	5.45645	0	5.23555	0	5.32675	0	5.48041	0	5.86834	0	5.99405	0	5.64292	0	5.89506	0	6.11742	0	6.17842	0	5.77597	0	5.36372	0	5.9648	0
ILMN_1657948	4.64732	0.455432	4.58432	0.749652	4.57143	0.775172	4.50863	0.962963	4.64689	0.457064	4.70252	0.317872	4.60442	0.69146	4.59155	0.736626	4.5638	0.806676	4.56031	0.820302	4.55472	0.85048	4.73503	0.227336	4.59545	0.71086	4.72164	0.28169	4.88661	0.0604396	4.58244	0.757218	4.65596	0.485597	4.78105	0.164365	4.58134	0.785515	4.57574	0.810773	4.57884	0.802486	4.65098	0.488276	4.59906	0.695771	4.60434	0.678035
ILMN_1723962	7.80253	0	7.51646	0	7.74765	0	7.12482	0	8.13718	0	7.98922	0	8.07554	0	8.23839	0	7.70039	0	6.82604	0	8.19309	0	7.20156	0	7.55178	0	8.08162	0	7.21917	0	6.71778	0	7.48784	0	6.73881	0	7.89371	0	7.04672	0	7.32837	0	8.17728	0	7.07473	0	7.12896	0
ILMN_1755303	6.58941	0	6.13091	0	6.63729	0	6.24179	0	7.13825	0	6.87628	0	6.65519	0	6.7266	0	6.96361	0	6.73516	0	6.404	0	7.03879	0	6.17411	0	6.51492	0	6.70314	0	6.70446	0	6.10744	0	6.79851	0	7.08697	0	6.34292	0	6.75233	0	7.54733	0	6.74769	0	6.43469	0
ILMN_1802743	5.13852	0	5.13654	0	5.23716	0	5.22095	0.00411523	5.39455	0	5.99949	0	5.02174	0.0275482	5.78759	0	5.17439	0	5.31742	0	5.48606	0	5.18388	0	5.63111	0	4.93414	0.0267606	5.56521	0	6.01358	0	4.94889	0.042524	5.28032	0	5.39869	0	6.92295	0	6.00904	0	5.31811	0	5.56521	0	6.00248	0
ILMN_1743797	4.566	0.799443	4.67367	0.400556	4.56465	0.806897	10.2328	0	4.62577	0.538781	4.73329	0.225102	4.5077	0.96281	4.69904	0.352538	7.85813	0	4.63514	0.526749	4.62815	0.555556	5.34746	0	4.64208	0.495063	8.58969	0	4.92235	0.0480769	9.57831	0	4.82494	0.119342	4.61814	0.625691	4.68057	0.33844	4.68165	0.487569	4.57739	0.80663	4.77692	0.171034	5.482	0	4.49772	0.965894
ILMN_1659905	4.91317	0.0222841	4.89128	0.0556328	4.66028	0.42069	4.47934	0.989026	4.64599	0.459834	4.53358	0.918145	4.74579	0.258953	4.6807	0.410151	4.6488	0.456189	4.70781	0.281207	4.62061	0.585734	4.81221	0.114365	4.80155	0.112835	5.28901	0	5.02508	0.0178571	4.56094	0.826772	5.54112	0	4.69581	0.357735	4.78391	0.128134	4.64282	0.598066	4.68455	0.40884	4.54408	0.889655	4.79807	0.151432	4.73679	0.240109
ILMN_1766542	4.93989	0.0181058	4.94601	0.0375522	4.62964	0.529655	4.66661	0.458162	4.8508	0.067867	4.83204	0.110505	4.7743	0.201102	4.66925	0.444444	5.54563	0	4.94128	0.0315501	4.75503	0.192044	4.73777	0.217573	4.64713	0.473907	5.05468	0.0056338	4.81028	0.125	4.65766	0.514436	5.03795	0.0123457	4.73141	0.263812	4.76595	0.153203	4.52361	0.946133	4.97283	0.058011	4.98518	0.0344828	4.74516	0.244202	4.95127	0.0368349
ILMN_1755321	4.6124	0.618384	4.66025	0.445063	4.60537	0.626207	4.75003	0.252401	4.65568	0.419668	4.54642	0.882674	4.58402	0.767218	4.68706	0.396433	4.63573	0.499305	4.69348	0.318244	4.58266	0.746228	4.73149	0.239888	4.5709	0.798307	4.72716	0.270423	4.63418	0.563187	4.73317	0.32021	4.59749	0.689986	4.57545	0.765193	4.55756	0.862117	4.57745	0.808011	4.71759	0.320442	4.6191	0.608276	4.63014	0.592087	4.95366	0.0354707
ILMN_1701776	4.90248	0.0278552	4.60242	0.656467	4.63392	0.518621	4.79414	0.18107	4.63284	0.504155	4.60746	0.684857	4.5509	0.878788	4.7362	0.249657	4.53689	0.897079	4.61604	0.59808	4.6312	0.547325	4.59463	0.679219	4.53565	0.918195	4.56839	0.829577	4.59016	0.703297	4.78872	0.233596	4.64795	0.51989	4.57682	0.76105	4.68165	0.337047	4.5931	0.75	4.67927	0.430939	4.80614	0.137931	4.8028	0.144611	4.57912	0.773533
ILMN_1652540	4.72788	0.206128	4.62859	0.553547	4.64225	0.486897	4.64057	0.537723	4.70842	0.253463	4.76979	0.165075	4.70978	0.344353	4.73712	0.248285	4.80104	0.109875	4.7126	0.26749	4.70244	0.303155	4.79301	0.131102	4.52408	0.939351	4.58907	0.752113	4.59264	0.696429	4.86306	0.152231	5.00433	0.0219479	4.75518	0.212707	4.8693	0.04039	4.90464	0.133978	4.76492	0.229282	4.70113	0.326897	4.8525	0.102319	4.73052	0.255116
ILMN_2380850	6.17037	0	5.12495	0.00278164	6.26271	0	5.76539	0	6.66547	0	6.11541	0	6.64514	0	5.96395	0	5.59051	0	6.67246	0	5.88853	0	6.91725	0	5.72486	0	5.58961	0	5.57626	0	6.0181	0	6.12416	0	6.25132	0	6.82798	0	5.68026	0	5.26224	0	6.27585	0	6.77194	0	6.29531	0
ILMN_2312732	5.72221	0	5.59234	0	6.49725	0	6.13596	0	6.29933	0	6.49754	0	6.04778	0	6.59138	0	5.9769	0	6.61603	0	5.92569	0	6.33736	0	5.60697	0	6.11722	0	6.87264	0	5.88149	0	5.96331	0	6.03242	0	6.17238	0	6.22493	0	5.69174	0	6.05897	0	6.50957	0	5.62543	0
ILMN_1780334	5.51729	0	5.08543	0.00417246	6.64589	0	6.69784	0	4.92798	0.0221607	5.09245	0.00136426	5.45679	0	5.07291	0.0178326	4.89322	0.0458971	5.05374	0.0123457	4.91437	0.0466392	5.46349	0	5.23537	0	5.90475	0	6.52214	0	4.96517	0.0918635	5.91771	0	5.71879	0	5.78388	0	4.68611	0.475138	5.93965	0	6.79826	0	7.57344	0	7.08252	0
ILMN_1705991	6.81069	0	6.96147	0	7.14046	0	7.20633	0	7.39688	0	6.99382	0	7.02597	0	6.89237	0	7.30765	0	7.13024	0	7.15072	0	7.32722	0	7.29676	0	6.83354	0	7.09872	0	7.26549	0	7.1294	0	7.48226	0	6.88696	0	7.30927	0	8.14163	0	6.96762	0	6.45757	0	6.72796	0
ILMN_3180895	5.03669	0	4.92131	0.0458971	4.88254	0.0496552	4.86161	0.105624	5.03598	0	4.92743	0.0600273	4.93648	0.0606061	4.82926	0.128944	4.9151	0.038943	4.8767	0.0576132	4.89278	0.0548697	4.90298	0.041841	5.04217	0.00141044	5.16199	0	4.66166	0.446429	4.99786	0.0892388	5.06157	0.00960219	4.78833	0.157459	4.74078	0.189415	4.74493	0.342541	4.79704	0.191989	4.85306	0.0951724	4.95194	0.0491132	4.75164	0.210095
ILMN_1842740	4.59103	0.700557	4.54636	0.851182	4.84145	0.0717241	4.65182	0.496571	4.66185	0.397507	4.70408	0.313779	4.81562	0.146006	5.01577	0.0342936	4.68217	0.346314	4.90537	0.0466392	4.87194	0.0727023	4.68202	0.372385	4.66043	0.427362	4.64319	0.532394	4.59083	0.700549	4.94969	0.103675	4.57564	0.786008	4.62977	0.577348	4.733	0.196379	4.71702	0.393646	4.71231	0.334254	4.72307	0.26069	4.71745	0.302865	4.67172	0.409277
ILMN_3234892	4.56785	0.791086	4.50212	0.968011	4.59025	0.695172	4.62091	0.625514	4.61409	0.595568	4.71492	0.283765	4.73023	0.300275	4.58994	0.742112	4.53729	0.895688	4.68076	0.360768	4.59866	0.680384	4.60546	0.635983	4.61131	0.636107	4.52495	0.935211	4.56321	0.796703	4.65779	0.513123	4.57903	0.775034	4.57767	0.755525	4.56563	0.83844	4.54098	0.906077	4.57862	0.802486	4.78393	0.162759	4.62384	0.611187	4.88379	0.0668486
ILMN_1680730	5.62746	0	5.34695	0	5.11725	0	4.7715	0.213992	5.67109	0	4.79454	0.133697	4.93651	0.0606061	5.30637	0	5.02888	0.0069541	5.15513	0	4.97253	0.0233196	5.07164	0.0041841	5.71662	0	4.82861	0.1	5.82524	0	4.79676	0.227034	6.2727	0	6.03388	0	4.88778	0.0362117	5.39743	0.00276243	6.63149	0	5.34447	0	5.36755	0	5.86088	0
ILMN_1719393	4.63267	0.522284	4.66407	0.431154	4.67039	0.393103	4.73569	0.274348	4.64035	0.476454	4.79278	0.133697	4.64696	0.526171	4.69765	0.355281	4.70559	0.285118	4.72031	0.259259	4.65835	0.44856	4.61655	0.609484	4.70988	0.265162	4.72201	0.280282	4.67533	0.391484	4.663	0.501312	4.5321	0.921811	4.94337	0.051105	4.56418	0.844011	4.76581	0.299724	4.63627	0.603591	4.63509	0.548966	4.72642	0.283765	4.68339	0.373806
ILMN_1888658	4.67359	0.36351	4.9268	0.0445063	4.82663	0.0855172	4.73729	0.271605	4.7189	0.229917	4.72152	0.267394	4.89805	0.0798898	4.7015	0.342936	4.7441	0.184979	5.2204	0	4.78511	0.155007	4.74923	0.193863	4.69912	0.300423	4.84916	0.0802817	4.84532	0.0934066	4.58162	0.761155	4.81944	0.131687	4.68446	0.390884	4.6775	0.350975	5.04415	0.0732044	4.93402	0.0745856	4.82281	0.122759	4.64415	0.542974	4.90306	0.0545703
ILMN_1702712	4.50998	0.954039	4.4932	0.980529	4.5408	0.891034	4.59371	0.718793	4.53814	0.889197	4.51872	0.94543	4.52075	0.951791	4.6063	0.672154	4.61177	0.603616	4.52214	0.930041	4.56261	0.820302	4.62867	0.55788	4.51264	0.963329	4.55038	0.877465	4.50127	0.972527	4.76092	0.272966	4.57126	0.807956	4.54007	0.878453	4.56954	0.82312	4.47385	0.993094	4.51842	0.955801	4.59197	0.72	4.55688	0.854025	4.56775	0.809004
ILMN_2088825	5.84062	0	5.33186	0	6.23896	0	5.33869	0	6.13911	0	6.33605	0	5.87266	0	5.87445	0	6.17591	0	5.53724	0	6.03865	0	5.93913	0	5.6104	0	5.62148	0	6.0442	0	5.07688	0.0708661	6.04199	0	6.31083	0	5.90338	0	4.82635	0.197514	5.5646	0	6.11911	0	6.09515	0	5.42286	0
ILMN_3282892	4.7502	0.16156	4.64223	0.497914	4.66694	0.406897	4.81568	0.145405	4.55858	0.833795	4.62938	0.575716	4.66442	0.472452	4.57143	0.794239	4.64523	0.465925	4.64159	0.502058	4.65004	0.48011	4.68816	0.362622	4.60764	0.661495	5.15099	0	4.59701	0.686813	4.66113	0.502625	4.69672	0.355281	4.6122	0.64779	4.57157	0.814763	4.92824	0.117403	4.59687	0.733425	4.66275	0.441379	4.71035	0.316508	4.64234	0.515689
ILMN_3232828	13.1231	0	12.9693	0	13.2784	0	12.8807	0	13.0547	0	12.8464	0	13.0205	0	13.1387	0	12.982	0	12.9536	0	13.1447	0	12.9693	0	12.7959	0	12.749	0	12.9898	0	12.8527	0	13.0828	0	12.9618	0	13.0682	0	12.8895	0	13.0913	0	13.0682	0	12.9898	0	13.0475	0
ILMN_1735439	4.62344	0.582173	4.68316	0.375522	4.56608	0.801379	4.72798	0.297668	4.67583	0.358726	4.5923	0.736698	4.62597	0.596419	4.60317	0.679012	4.69442	0.314325	4.69783	0.308642	4.72393	0.260631	4.7653	0.16318	4.58598	0.739069	4.48334	0.988732	4.63211	0.570055	4.69847	0.423885	4.80749	0.137174	4.68859	0.372928	4.80607	0.097493	4.59736	0.73895	4.82799	0.154696	4.65597	0.466207	4.63425	0.575716	4.69551	0.331514
ILMN_1702972	5.16755	0	4.60671	0.639777	4.71882	0.249655	4.50667	0.969822	4.56138	0.828255	4.59423	0.732606	4.67643	0.435262	4.64226	0.537723	4.65546	0.442281	4.72595	0.249657	5.7231	0	4.66072	0.443515	4.72925	0.217207	4.78272	0.160563	5.53816	0	5.00071	0.0892388	4.63807	0.545953	4.64268	0.531768	4.74365	0.185237	4.57098	0.828729	4.71127	0.335635	4.65301	0.481379	4.6914	0.366985	4.53065	0.900409
ILMN_1693438	6.19799	0	6.44449	0	6.13787	0	6.75347	0	5.94482	0	6.15901	0	6.7791	0	7.08472	0	6.48142	0	6.93868	0	5.44213	0	7.09055	0	6.05276	0	6.27664	0	6.20048	0	6.87381	0	7.1075	0	7.04299	0	6.06408	0	6.32061	0	5.54498	0	6.6336	0	6.53834	0	5.76705	0
ILMN_1796642	10.5225	0	10.8987	0	11.0748	0	10.9087	0	10.9969	0	11.268	0	11.1646	0	11.2164	0	10.567	0	10.8949	0	10.7084	0	10.8243	0	10.7235	0	10.3507	0	10.4968	0	9.99755	0	10.6932	0	10.91	0	11.067	0	10.8325	0	10.9004	0	10.9356	0	10.9689	0	10.5357	0
ILMN_1711270	6.66811	0	7.03139	0	6.93979	0	7.06514	0	6.86442	0	6.82046	0	6.8671	0	6.78971	0	6.98657	0	6.48369	0	6.59202	0	6.43775	0	7.81418	0	6.98112	0	7.30905	0	7.79408	0	7.12622	0	7.2367	0	6.79074	0	6.18101	0	7.39953	0	7.55204	0	6.62249	0	7.22861	0
ILMN_3199608	5.01973	0	4.89518	0.054242	5.33775	0	5.37176	0	5.46409	0	5.02642	0.0177353	5.13616	0.00964187	5.13222	0.00548697	4.99845	0.0166898	5.31683	0	5.12831	0	5.23258	0	5.33765	0	5.24956	0	5.23893	0	5.20388	0.0393701	5.45922	0	5.27424	0	4.88075	0.0389972	5.5276	0	5.42026	0	5.15807	0	5.33584	0	4.77715	0.166439
ILMN_1728098	5.154	0	4.81473	0.109875	4.87899	0.0551724	4.96141	0.0548697	5.07642	0	4.82663	0.113233	4.87205	0.0977961	4.95955	0.0507545	4.72616	0.226704	4.80872	0.133059	4.79422	0.134431	4.95167	0.0292887	4.69115	0.32299	4.9669	0.0211268	5.07345	0.00961538	4.65087	0.538058	4.90203	0.0658436	4.95534	0.0428177	4.70022	0.281337	7.19834	0	5.25764	0	5.22883	0	4.77857	0.181446	5.22997	0
ILMN_3300353	4.91416	0.0222841	4.64284	0.495132	5.04415	0.00551724	4.70045	0.36214	4.74668	0.17867	4.73803	0.222374	4.85303	0.11157	4.8124	0.146776	4.7712	0.140473	4.9471	0.0315501	4.85575	0.0836763	4.7814	0.13947	4.8819	0.0394922	4.92828	0.0267606	5.62349	0	4.77823	0.244094	4.94963	0.042524	4.94512	0.051105	4.72093	0.227019	5.07261	0.0662983	4.69735	0.381215	4.68656	0.36	4.77239	0.189632	4.77191	0.173261
ILMN_1692365	4.90588	0.0236769	5.06119	0.0069541	4.76515	0.154483	4.77349	0.211248	4.62967	0.523546	4.7955	0.130969	4.79549	0.173554	4.93367	0.0603567	4.65885	0.429764	4.79612	0.146776	4.75087	0.194787	4.67806	0.386332	4.83027	0.0803949	4.88153	0.0521127	4.6649	0.431319	4.88661	0.135171	4.89752	0.0672154	4.89755	0.070442	4.81808	0.0849582	4.60588	0.720994	4.72082	0.314917	4.71873	0.271724	4.76071	0.206003	5.10899	0.00136426
ILMN_1810875	4.64299	0.469359	4.65418	0.467316	4.63702	0.502069	4.54386	0.88203	4.75391	0.16759	4.82542	0.114598	4.61073	0.658402	4.68204	0.408779	4.57914	0.746871	4.71098	0.274348	4.54685	0.869684	4.58186	0.750349	4.71943	0.231312	4.92539	0.028169	4.56134	0.802198	4.75684	0.284777	4.64557	0.526749	4.61934	0.620166	4.5798	0.788301	4.53408	0.925414	4.8409	0.14779	4.65424	0.473103	4.66503	0.46794	4.78363	0.154161
ILMN_1751127	5.20082	0	5.08434	0.00417246	4.7765	0.137931	4.79264	0.18107	5.20524	0	5.36169	0	4.69669	0.37741	4.70403	0.33882	5.01661	0.0111266	6.49158	0	4.98804	0.0178326	4.79416	0.129707	4.99113	0.00846262	4.70985	0.31831	4.74388	0.237637	4.92888	0.115486	5.62771	0	4.85625	0.10221	4.82972	0.0738162	4.86061	0.164365	4.85337	0.139503	5.74594	0	4.93047	0.0572988	5.38214	0
ILMN_1774974	6.34859	0	4.90865	0.0514604	5.93684	0	5.60783	0	5.80561	0	5.95792	0	5.35552	0	5.72264	0	5.38562	0	5.02794	0.0150892	5.2399	0	5.94385	0	5.01827	0.00282087	6.43322	0	5.77151	0	6.01074	0	6.27138	0	5.41481	0	6.20608	0	4.5332	0.928177	5.20117	0.0110497	5.56375	0	5.74658	0	5.34197	0
ILMN_1875919	4.92587	0.0222841	4.65349	0.468707	4.71998	0.246897	4.6981	0.368999	4.73627	0.193906	4.6778	0.38472	4.69862	0.370523	4.88396	0.0864198	4.80251	0.108484	4.78153	0.164609	4.64464	0.496571	4.74732	0.203626	4.67248	0.379408	4.73289	0.25493	4.71696	0.281593	4.73772	0.312336	4.69071	0.379973	4.61965	0.620166	4.58548	0.767409	5.26058	0.019337	4.90529	0.0939227	4.80947	0.137931	4.79418	0.154161	4.62623	0.594816
ILMN_1671742	5.4979	0	5.71614	0	5.87819	0	6.17155	0	5.81407	0	6.17388	0	5.62872	0	6.14654	0	6.0639	0	5.78121	0	6.48921	0	5.69256	0	6.34548	0	5.55181	0	5.41119	0	6.82046	0	6.60401	0	6.01336	0	5.86558	0	5.19061	0.0359116	7.13048	0	5.78057	0	5.64467	0	5.53841	0
ILMN_2206716	8.83709	0	8.75375	0	8.9899	0	9.35533	0	8.84981	0	9.09802	0	8.79326	0	9.12982	0	9.15616	0	8.22063	0	8.62731	0	9.33577	0	9.0437	0	8.94994	0	9.241	0	9.32351	0	8.43052	0	8.53183	0	8.83486	0	9.53333	0	9.20761	0	8.68157	0	8.98373	0	8.48522	0
ILMN_3303965	7.77649	0	7.79867	0	7.53218	0	8.19471	0	7.17819	0	7.37118	0	7.08408	0	7.60485	0	7.43911	0	7.17365	0	7.30884	0	7.79955	0	7.45878	0	7.2553	0	8.31731	0	8.30786	0	7.05416	0	7.61048	0	7.33639	0	7.36075	0	7.69092	0	7.33201	0	7.31309	0	7.04324	0
ILMN_1727205	6.8951	0	7.54474	0	6.68442	0	7.23576	0	6.51524	0	6.98465	0	6.67516	0	6.9973	0	6.69903	0	7.15472	0	7.18363	0	7.34532	0	7.01867	0	6.95798	0	7.27547	0	6.5994	0	6.85781	0	7.33523	0	6.93868	0	7.25809	0	7.13969	0	7.28407	0	6.42912	0	7.35898	0
ILMN_3245006	5.54962	0	6.04058	0	5.95248	0	6.1393	0	4.84107	0.0775623	5.79358	0	5.81387	0	5.52994	0	5.84225	0	5.529	0	5.46054	0	5.58443	0	6.103	0	6.14476	0	5.92892	0	5.18743	0.0393701	5.46339	0	5.49185	0	5.84367	0	5.67414	0	5.15531	0.0151934	5.35218	0	5.64503	0	6.1395	0
ILMN_1801098	4.91559	0.0222841	4.76136	0.18637	4.84634	0.0689655	4.67317	0.433471	4.77365	0.141274	4.75732	0.181446	4.69872	0.370523	4.81036	0.14952	4.75377	0.168289	4.66167	0.433471	4.79499	0.134431	4.6572	0.447699	4.97338	0.00987306	4.91364	0.0309859	4.90008	0.0535714	4.7632	0.272966	4.72757	0.259259	4.87474	0.0870166	4.66942	0.380223	4.7963	0.245856	4.74999	0.258287	4.89463	0.0648276	4.71694	0.306958	4.86734	0.0750341
ILMN_1669314	4.7497	0.16156	4.94256	0.0375522	4.61426	0.6	4.68405	0.407407	4.64736	0.455679	4.85407	0.0914052	4.7043	0.353994	4.61177	0.657064	4.72694	0.223922	4.65374	0.463649	4.88386	0.0644719	4.71937	0.273361	4.67634	0.369535	4.72031	0.283099	4.83022	0.10989	5.50952	0.00918635	4.69604	0.360768	4.67551	0.428177	4.68458	0.328691	4.71231	0.407459	4.65073	0.544199	4.70712	0.307586	4.66301	0.476126	4.72201	0.268759
ILMN_1897864	4.8101	0.0752089	4.84056	0.0862309	4.83734	0.0772414	4.74899	0.256516	4.81475	0.0955679	5.04157	0.0122783	4.83727	0.123967	4.79	0.174211	4.83513	0.0834492	4.70749	0.281207	4.77286	0.170096	4.68281	0.37099	4.82693	0.0860367	4.9108	0.0309859	4.80553	0.131868	4.64363	0.565617	4.83054	0.11797	4.78966	0.157459	4.72766	0.211699	4.74485	0.342541	4.83178	0.151934	5.10127	0.00551724	4.63332	0.582538	4.66022	0.443383
ILMN_1654413	4.76816	0.126741	4.62868	0.553547	4.86104	0.0648276	4.88801	0.0823045	5.01883	0.00415512	4.67682	0.392906	4.76283	0.22314	4.74219	0.23594	4.71454	0.257302	4.60939	0.622771	4.80601	0.11797	4.56693	0.814505	4.88885	0.0338505	4.64623	0.523944	4.76162	0.199176	4.7586	0.279528	4.76622	0.183813	4.72258	0.276243	4.99774	0.00278552	4.96307	0.100829	4.82009	0.164365	5.2225	0	4.7047	0.327422	5.03802	0.0177353
ILMN_1809550	6.64172	0	6.80881	0	6.52474	0	5.97444	0	6.56313	0	6.23674	0	6.04039	0	6.18443	0	6.23572	0	6.45044	0	6.73051	0	6.59842	0	6.59185	0	5.68561	0	6.23071	0	6.52978	0	6.59228	0	6.44862	0	6.17139	0	6.39956	0	6.82388	0	6.48329	0	5.76348	0	6.62225	0
ILMN_1676288	4.96647	0.0139276	5.39056	0	5.1347	0	5.495	0	5.00491	0.00831025	5.03503	0.0150068	5.69304	0	5.47542	0	5.50456	0	4.9807	0.0233196	5.16199	0	5.19532	0	5.25226	0	5.45096	0	5.8017	0	4.61737	0.64042	5.18304	0	5.44766	0	5.5204	0	5.97459	0	5.82279	0	5.29127	0	4.7837	0.171896	5.44011	0
ILMN_1796490	5.52557	0	5.69894	0	6.85077	0	5.6965	0	6.3023	0	5.99523	0	7.25939	0	6.10364	0	5.29594	0	5.3988	0	5.82819	0	6.0624	0	5.38699	0	6.0033	0	5.93517	0	5.05504	0.0748031	5.23461	0	5.94354	0	6.12088	0	5.8125	0	5.60028	0	5.53827	0	6.28403	0	6.32629	0
ILMN_1764225	4.73847	0.178273	4.58402	0.752434	4.56477	0.806897	4.61513	0.644719	4.55025	0.854571	4.67648	0.39427	4.71774	0.323691	4.82439	0.133059	4.73093	0.212796	4.65488	0.460905	4.74501	0.209877	4.74016	0.214784	4.64667	0.475317	4.69506	0.356338	4.73324	0.254121	4.64093	0.573491	4.76492	0.187929	4.81364	0.131215	4.68786	0.311978	4.68766	0.470994	4.91676	0.0870166	4.65361	0.478621	4.48236	0.991814	4.5767	0.780355
ILMN_3269995	4.74433	0.168524	4.60476	0.64395	4.57931	0.733793	4.67015	0.449931	4.58443	0.732687	4.71468	0.283765	4.67869	0.422865	4.60285	0.679012	4.63928	0.481224	4.58038	0.751715	4.69437	0.329218	4.63638	0.53417	4.56607	0.815233	4.59947	0.709859	4.61535	0.631868	4.66785	0.489501	4.61371	0.636488	4.60772	0.656077	4.51811	0.955432	4.74889	0.337017	4.56076	0.860497	4.8287	0.118621	4.69503	0.357435	4.73529	0.245566
ILMN_1718295	4.65323	0.433148	4.77812	0.165508	4.83544	0.0786207	4.64967	0.51166	4.70056	0.270083	4.66533	0.431105	4.805	0.158402	4.82121	0.134431	4.75077	0.173853	4.78749	0.159122	4.98243	0.0192044	4.66884	0.415621	4.92828	0.0239774	4.84919	0.0802817	4.71965	0.276099	5.01146	0.0853018	4.64832	0.517147	4.68113	0.401934	5.13457	0	4.64425	0.59116	4.99839	0.0469613	4.73606	0.228966	4.84448	0.109141	4.80151	0.135061
ILMN_1763457	5.24243	0	4.68425	0.37274	4.84967	0.0675862	4.74052	0.266118	4.72637	0.203601	4.72123	0.268759	4.67626	0.436639	4.96565	0.0466392	4.65191	0.446453	5.16616	0	4.71246	0.281207	5.02915	0.013947	4.5491	0.87165	4.77456	0.18169	4.69759	0.337912	5.15879	0.0498688	6.20813	0	4.71629	0.291436	5.22205	0	4.78439	0.265193	4.64335	0.574586	4.58275	0.761379	5.06712	0.0218281	4.64506	0.496589
ILMN_1812517	4.62054	0.593315	4.65917	0.449235	4.73421	0.211034	4.70823	0.334705	4.63549	0.495845	4.79946	0.130969	4.57711	0.794766	4.63057	0.578875	4.68407	0.33936	4.64654	0.492455	4.65213	0.469136	4.7374	0.218968	4.62452	0.568406	4.5724	0.821127	4.62021	0.608516	4.58151	0.762467	4.61173	0.644719	4.62488	0.603591	4.61489	0.644847	4.54299	0.903315	4.72377	0.308011	4.644	0.514483	4.62399	0.611187	4.63475	0.54161
ILMN_1699383	11.4128	0	11.3838	0	10.8042	0	10.6138	0	11.1894	0	10.8678	0	10.86	0	11.0921	0	11.0283	0	11.3618	0	11.4571	0	11.0095	0	11.1371	0	10.4309	0	10.9705	0	10.9969	0	11.1845	0	10.9369	0	10.6425	0	11.1696	0	11.3151	0	11.0552	0	10.2875	0	11.0921	0
ILMN_1808102	4.88165	0.0362117	4.64733	0.486787	4.74564	0.188966	4.76389	0.227709	4.72109	0.227147	4.84186	0.102319	4.75537	0.236915	4.6099	0.663923	4.77128	0.140473	4.55693	0.834019	4.93155	0.0438957	4.54182	0.885635	4.56178	0.832158	4.68415	0.392958	4.62892	0.578297	4.75084	0.293963	4.65799	0.481481	4.64673	0.517956	4.67097	0.37883	4.67867	0.494475	4.67902	0.43232	4.73924	0.222069	4.67285	0.432469	4.7208	0.271487
ILMN_2133038	4.71201	0.245125	4.67215	0.404729	4.71047	0.263448	4.77751	0.207133	4.76123	0.157895	5.05468	0.0109141	4.67293	0.447658	4.7435	0.233196	4.65463	0.443672	4.81703	0.122085	4.86494	0.0768176	4.83746	0.0906555	4.86152	0.0535966	4.80334	0.125352	4.83027	0.10989	4.95058	0.102362	4.80792	0.137174	4.87627	0.0870166	4.77667	0.135097	5.42365	0.00276243	4.81216	0.172652	4.73645	0.227586	4.83356	0.11869	4.65868	0.451569
ILMN_1687508	8.46578	0	7.92098	0	8.13613	0	8.54795	0	8.06387	0	7.99	0	7.93422	0	7.72047	0	8.26281	0	7.75453	0	8.03298	0	7.76068	0	7.75775	0	8.11798	0	7.64812	0	7.86817	0	7.18708	0	8.42968	0	7.82557	0	8.7373	0	6.85307	0	8.41998	0	8.09951	0	8.38404	0
ILMN_1788841	4.64741	0.454039	4.75311	0.200278	4.66903	0.395862	4.98501	0.042524	4.79754	0.117729	4.97801	0.0300136	4.64444	0.533058	4.59001	0.742112	4.70065	0.297636	4.66528	0.419753	4.80872	0.116598	4.9363	0.0292887	4.67383	0.373766	4.7739	0.183099	4.79689	0.137363	4.62867	0.611549	4.73603	0.245542	4.58245	0.732044	4.66688	0.389972	4.61743	0.66989	4.77365	0.220994	4.63072	0.561379	4.68693	0.38472	4.75291	0.208731
ILMN_1698191	4.98086	0.00835655	5.07044	0.0069541	4.93595	0.0262069	5.11127	0.0205761	4.7926	0.120499	4.91356	0.0641201	4.91532	0.0702479	4.72159	0.294925	5.10572	0	4.93434	0.0329218	4.90576	0.0507545	4.8272	0.0990237	4.98728	0.00846262	4.98762	0.0169014	4.92798	0.0453297	5.4014	0.019685	5.28811	0	5.11248	0.00828729	4.99539	0.00278552	4.7633	0.303867	5.0973	0.0248619	4.78153	0.169655	5.03969	0.0259209	4.87255	0.0709413
ILMN_3207563	4.72671	0.206128	4.73496	0.239221	4.58443	0.714483	4.66419	0.462277	4.69232	0.307479	4.9493	0.0436562	4.81218	0.151515	4.7513	0.219479	4.60598	0.624478	4.56473	0.806584	4.59327	0.702332	4.76511	0.16318	4.76427	0.155148	4.72226	0.280282	4.84025	0.0975275	4.7906	0.233596	4.72489	0.264746	4.72499	0.273481	4.88955	0.0362117	4.74254	0.346685	4.74859	0.259669	4.81382	0.135172	4.76045	0.206003	5.3334	0
ILMN_1796377	5.77493	0	5.08613	0.00417246	5.31201	0	5.15164	0.0123457	5.74905	0	4.71268	0.291951	5.2032	0.00137741	4.79326	0.174211	5.42629	0	5.52075	0	5.4113	0	5.3191	0	4.86111	0.0535966	4.94908	0.0253521	5.32131	0	5.03307	0.0761155	5.28574	0	5.22504	0	5.48135	0	5.80896	0	5.2842	0	4.93689	0.0496552	4.99839	0.0368349	4.96399	0.0313779
ILMN_3200140	6.46496	0	5.67307	0	7.29167	0	5.80411	0	5.3972	0	6.98285	0	6.97647	0	6.52695	0	5.8001	0	4.79743	0.144033	5.90722	0	5.75021	0	5.68794	0	5.53151	0	5.84352	0	4.88799	0.133858	5.95617	0	6.2995	0	6.90865	0	6.762	0	8.32081	0	6.13621	0	5.51656	0	5.70401	0
ILMN_1831834	5.32844	0	4.94597	0.0375522	4.88432	0.0468966	5.75528	0	5.10233	0	5.00044	0.0231924	4.91077	0.0730028	4.65118	0.506173	5.28454	0	4.94241	0.0315501	4.73889	0.222222	4.76423	0.167364	4.81545	0.0973202	5.59301	0	4.98791	0.0274725	4.74448	0.304462	5.0911	0.00411523	4.93307	0.0552486	4.76403	0.157382	4.82407	0.201657	4.67039	0.472376	4.99113	0.0344828	4.8777	0.0832196	5.34558	0
ILMN_1656600	4.6983	0.281337	4.64756	0.485396	4.64831	0.473103	4.64202	0.534979	4.64329	0.465374	4.66193	0.446112	4.66356	0.473829	4.68568	0.40192	4.79647	0.114047	4.61918	0.587106	4.50763	0.958848	4.79626	0.128312	4.87779	0.0409027	4.70129	0.338028	4.72759	0.260989	5.3415	0.023622	4.64874	0.514403	4.6049	0.662983	4.74499	0.183844	4.8088	0.21547	4.64785	0.55663	4.89847	0.0606897	4.67066	0.442019	4.70978	0.293315
ILMN_3218851	4.75425	0.151811	4.65313	0.470097	4.68951	0.322759	4.67322	0.433471	4.62634	0.537396	4.71059	0.300136	4.71937	0.320937	4.795	0.17284	4.72788	0.22114	4.74535	0.211248	4.69169	0.33059	4.78165	0.13947	4.84375	0.0662906	4.59068	0.749296	4.7473	0.226648	4.73016	0.326772	4.99825	0.0274348	4.78272	0.160221	4.71523	0.238162	4.75374	0.324586	4.83942	0.14779	4.66783	0.413793	4.71587	0.308322	4.71938	0.274216
ILMN_1695878	4.56552	0.803621	4.68661	0.367177	4.61427	0.6	4.68096	0.412894	4.61445	0.588643	4.75876	0.177353	4.71176	0.336088	4.87652	0.090535	4.97756	0.0236439	5.00782	0.0205761	4.74056	0.22085	4.77575	0.146444	4.86842	0.0465444	4.86175	0.0633803	4.68279	0.372253	4.82667	0.187664	4.64841	0.517147	4.82296	0.125691	4.65823	0.430362	4.75313	0.325967	4.89666	0.0980663	4.60873	0.64	4.73498	0.26603	4.7586	0.196453
ILMN_3308906	4.6859	0.325905	4.57575	0.771905	4.57299	0.769655	4.6751	0.426612	4.52398	0.926593	4.56811	0.818554	4.65622	0.493113	4.57259	0.791495	4.56628	0.802503	4.68148	0.358025	4.60539	0.654321	4.69078	0.351464	4.56991	0.798307	4.63555	0.561972	4.63265	0.568681	4.47024	0.989501	4.5289	0.930041	4.68501	0.390884	4.77742	0.135097	4.70049	0.439227	4.72532	0.308011	4.59202	0.72	4.59026	0.736698	4.58696	0.757162
ILMN_1830474	4.68158	0.342618	4.82156	0.10153	4.72886	0.222069	4.58686	0.743484	4.71294	0.238227	4.67088	0.405184	4.8099	0.155647	4.72214	0.292181	4.72318	0.235049	4.79401	0.14952	4.70372	0.303155	4.72299	0.264993	4.75398	0.174894	4.78023	0.169014	4.77259	0.181319	4.83954	0.174541	4.67902	0.421125	4.75817	0.20442	4.65825	0.430362	4.9791	0.0980663	4.87615	0.117403	4.82828	0.118621	4.68272	0.396999	4.76072	0.195089
ILMN_1786834	7.65943	0	6.62494	0	7.12376	0	6.44464	0	8.05182	0	7.82517	0	7.35302	0	7.14491	0	7.76711	0	7.59543	0	7.5218	0	6.88867	0	7.56547	0	6.42319	0	6.10765	0	5.99479	0	6.76563	0	7.61738	0	7.09894	0	6.4324	0	7.15531	0	6.88543	0	6.642	0	7.0229	0
ILMN_1815320	4.50279	0.963788	4.63099	0.539638	4.62228	0.568276	4.52612	0.919067	4.66785	0.385042	4.53371	0.918145	4.65201	0.511019	4.59359	0.722908	4.82768	0.0890125	4.57776	0.769547	4.61616	0.603567	4.58797	0.718271	4.63715	0.511989	4.5532	0.870423	4.55241	0.840659	4.60273	0.698163	4.60254	0.670782	4.66738	0.448895	4.52841	0.931755	4.6347	0.61326	4.55438	0.883978	4.62167	0.597241	4.62108	0.616644	4.59987	0.699864
ILMN_1667665	4.66694	0.388579	4.81361	0.109875	4.70198	0.282759	4.80106	0.170096	4.63062	0.518006	4.72044	0.270123	4.65169	0.511019	4.75029	0.224966	4.73557	0.205841	4.74361	0.211248	4.69868	0.312757	4.69366	0.343096	4.65311	0.449929	4.77967	0.169014	4.76356	0.196429	5.09282	0.0682415	4.71839	0.282579	4.77435	0.172652	4.97658	0.00696379	4.73654	0.364641	4.89523	0.100829	4.59786	0.697931	4.69899	0.346521	4.80294	0.129604
ILMN_1797701	4.84162	0.0612813	4.9484	0.0347705	5.13101	0	4.72564	0.297668	4.68779	0.319945	4.81901	0.115962	4.8176	0.144628	4.80114	0.170096	4.99631	0.0180807	4.85522	0.0727023	4.80953	0.113855	5.1337	0	4.70413	0.282087	4.78511	0.15493	4.83513	0.104396	6.40248	0	4.65351	0.495199	4.68741	0.378453	4.88427	0.0362117	4.86706	0.160221	4.72201	0.312155	4.9576	0.0441379	4.91821	0.0600273	4.70717	0.298772
ILMN_3308280	4.52382	0.928969	4.57866	0.763561	4.69218	0.313103	4.53532	0.898491	4.65888	0.414127	4.63663	0.538881	4.67595	0.439394	4.58188	0.765432	4.57164	0.774687	4.58736	0.718793	4.55174	0.857339	4.63777	0.531381	4.61354	0.620592	4.59359	0.739437	4.52174	0.932692	4.6521	0.532808	4.60472	0.66941	4.52636	0.917127	4.5062	0.973538	4.53338	0.928177	4.57045	0.819061	4.54305	0.892414	4.48464	0.986357	4.62667	0.594816
ILMN_2052891	8.38665	0	7.26982	0	7.43936	0	6.42482	0	7.25724	0	7.09085	0	8.0295	0	6.93346	0	6.61678	0	6.70049	0	7.34987	0	6.90905	0	7.83727	0	7.82153	0	6.54779	0	7.31447	0	8.50911	0	7.07891	0	7.72604	0	6.61919	0	6.14665	0	6.64907	0	6.89611	0	6.87693	0
ILMN_1782331	6.92832	0	6.21961	0	7.12997	0	6.81382	0	7.58018	0	7.45031	0	7.59434	0	7.17046	0	7.02508	0	7.56385	0	7.88072	0	6.62074	0	7.16817	0	5.93371	0	6.28382	0	6.82345	0	7.07983	0	6.30473	0	7.14972	0	5.99702	0	7.20517	0	6.74499	0	7.28195	0	6.88416	0
ILMN_1842319	4.75701	0.143454	4.93358	0.0417246	4.74167	0.202759	4.78186	0.200274	4.86758	0.0540166	5.00452	0.0218281	4.69694	0.374656	4.80042	0.170096	4.83931	0.0792768	4.92228	0.0397805	4.87699	0.0685871	4.8015	0.125523	4.79781	0.117066	4.95846	0.0211268	5.06157	0.010989	4.56676	0.807087	4.59391	0.705075	4.86507	0.0939227	4.6962	0.292479	5.24185	0.0262431	5.22978	0.00552486	4.70734	0.307586	4.51875	0.941337	4.73057	0.255116
ILMN_1724533	8.18157	0	9.59165	0	9.27206	0	9.2024	0	9.29733	0	10.3135	0	9.64874	0	9.48197	0	10.0218	0	9.46239	0	9.13375	0	9.88672	0	9.35031	0	9.18203	0	9.85151	0	9.62751	0	9.74762	0	9.95065	0	9.72297	0	8.70837	0	9.81778	0	10.0752	0	9.73768	0	9.98233	0
ILMN_1728360	8.48858	0	8.53321	0	8.29647	0	8.52706	0	8.10899	0	8.27279	0	8.17966	0	8.52129	0	8.22925	0	8.60038	0	8.34332	0	8.68567	0	8.47214	0	8.72975	0	8.36165	0	8.90056	0	8.93655	0	8.75298	0	8.47322	0	8.49769	0	8.13529	0	8.29461	0	8.58143	0	8.65925	0
ILMN_3266666	8.19391	0	8.45965	0	8.60251	0	8.22416	0	8.63252	0	8.51783	0	8.14774	0	8.42327	0	9.13441	0	8.17849	0	8.25279	0	8.29611	0	8.57814	0	8.28193	0	7.85139	0	7.99609	0	8.07831	0	8.04318	0	8.46388	0	8.25707	0	8.55807	0	8.2652	0	8.34135	0	8.60541	0
ILMN_3236675	6.39761	0	6.48142	0	6.61678	0	6.3821	0	6.45027	0	6.56778	0	6.4304	0	6.27023	0	6.81413	0	6.6529	0	6.59515	0	5.93111	0	6.57231	0	6.74415	0	6.59779	0	6.74277	0	6.32484	0	5.97068	0	6.27933	0	6.60315	0	6.30571	0	6.89462	0	6.46574	0	6.82475	0
ILMN_1804327	7.45715	0	7.4035	0	7.34229	0	7.41523	0	7.2512	0	7.22075	0	7.38849	0	7.14678	0	7.53927	0	7.5424	0	6.67405	0	7.1116	0	6.62537	0	7.38808	0	6.94333	0	7.81092	0	6.87381	0	7.28025	0	7.22125	0	6.95475	0	6.85524	0	7.26395	0	7.28455	0	7.4486	0
ILMN_1815619	4.71343	0.239554	4.56946	0.792768	4.73603	0.209655	5.11017	0.0205761	4.81455	0.0955679	5.02995	0.0150068	4.80317	0.161157	4.76848	0.198903	5.12034	0	4.6518	0.469136	4.83609	0.0919067	4.95045	0.0292887	4.8534	0.0620592	4.9338	0.0267606	4.83386	0.105769	4.64515	0.56168	4.90969	0.0631001	4.74806	0.220994	4.76164	0.162953	4.94543	0.110497	4.83012	0.154696	4.75427	0.195862	4.88465	0.0818554	5.06599	0.0136426
ILMN_1651624	4.66155	0.406685	4.74874	0.212796	4.76118	0.16	4.61395	0.650206	4.74288	0.18144	4.75323	0.186903	4.59908	0.710744	4.56928	0.802469	4.80274	0.108484	4.68105	0.360768	4.70127	0.304527	4.6406	0.511855	4.65193	0.458392	4.66485	0.447887	4.64943	0.489011	4.79708	0.225722	4.67759	0.42524	4.55685	0.820442	4.72795	0.210306	4.55144	0.882597	4.6976	0.381215	4.61094	0.630345	4.73677	0.264666	4.63917	0.529332
ILMN_1703111	4.83467	0.0654596	4.77468	0.16968	4.78232	0.129655	5.0369	0.0260631	4.82684	0.0858726	4.67077	0.406548	4.67715	0.428375	4.90409	0.0754458	4.79239	0.122392	4.57905	0.762689	4.72685	0.252401	4.6933	0.345886	4.54978	0.868829	4.73005	0.259155	4.71519	0.285714	4.85111	0.15748	4.72552	0.264746	4.87317	0.0870166	4.81562	0.086351	5.26904	0.0179558	4.65827	0.516575	4.73729	0.227586	4.79221	0.159618	4.58956	0.74352
ILMN_3237153	4.72476	0.210306	4.65813	0.450626	4.63597	0.506207	4.68154	0.411523	4.54102	0.883657	4.79527	0.130969	4.84543	0.115702	4.79228	0.174211	4.60218	0.641168	4.64236	0.500686	4.63214	0.545953	4.62527	0.571827	4.4932	0.980254	4.65548	0.485915	4.57951	0.73489	4.64127	0.573491	4.58435	0.746228	4.60732	0.657459	4.67277	0.373259	4.83661	0.185083	4.69857	0.375691	4.67006	0.412414	4.85039	0.105048	4.55169	0.85266
ILMN_1693459	4.70625	0.256267	4.78422	0.150209	4.7149	0.253793	4.79084	0.187929	4.65523	0.421053	4.9878	0.0272851	4.72841	0.304408	4.68163	0.408779	4.7869	0.123783	4.57003	0.788752	4.76484	0.18107	4.8068	0.124128	4.7326	0.215797	4.57282	0.81831	4.71353	0.291209	4.62388	0.624672	4.70544	0.322359	4.76297	0.19337	4.90444	0.0334262	4.81703	0.211326	4.64957	0.551105	4.88719	0.0689655	4.6333	0.582538	4.55288	0.849932
ILMN_3239659	4.78331	0.103064	4.69005	0.354659	4.6865	0.336552	4.7492	0.256516	4.72041	0.228532	4.99855	0.0231924	4.75366	0.241047	4.7992	0.170096	4.79872	0.111266	4.76996	0.17284	4.83118	0.0987654	4.73526	0.224547	4.75881	0.1622	4.73117	0.256338	4.77948	0.163462	4.77535	0.246719	4.71805	0.282579	4.59448	0.690608	4.74609	0.182451	5.05093	0.0732044	4.61079	0.694751	4.79797	0.144828	4.65827	0.496589	4.78366	0.154161
ILMN_2102330	6.36928	0	5.24528	0	5.59355	0	5.2635	0	6.00231	0	5.78514	0	5.64881	0	5.4507	0	5.38627	0	4.99992	0.0205761	5.44482	0	5.76403	0	5.28607	0	5.48874	0	4.9462	0.0370879	4.9179	0.120735	5.15944	0	4.90513	0.070442	6.15639	0	5.90654	0	5.36745	0	4.97889	0.0386207	4.9791	0.0381992	5.10989	0.00136426
ILMN_2377746	6.61153	0	6.90666	0	6.5438	0	6.99382	0	6.35336	0	6.18119	0	6.82741	0	7.05416	0	6.47899	0	6.63322	0	6.03769	0	5.95866	0	6.82011	0	6.94102	0	7.24259	0	6.70412	0	5.82921	0	6.4448	0	6.6426	0	6.80809	0	7.1348	0	6.56965	0	6.50038	0	5.91045	0
ILMN_1753830	5.05913	0	4.86991	0.0653686	4.77498	0.13931	4.65284	0.492455	4.88848	0.0484765	4.61034	0.672578	5.03011	0.0261708	5.17033	0	4.69266	0.32267	5.0215	0.0164609	4.85105	0.085048	5.05777	0.0083682	4.89825	0.0338505	5.01548	0.0112676	4.72908	0.256868	4.98675	0.0905512	4.93853	0.0493827	4.8947	0.0732044	5.07736	0	5.25017	0.0234807	4.74878	0.258287	5.06232	0.0124138	4.82983	0.121419	5.03395	0.0177353
ILMN_1689736	4.67506	0.360724	4.82842	0.100139	4.64438	0.48	4.73341	0.282579	4.62602	0.537396	4.95991	0.0381992	4.84965	0.11157	4.6362	0.566529	4.74512	0.184979	4.81202	0.131687	4.74693	0.20439	4.82262	0.101813	4.77276	0.146685	5.06225	0.00422535	4.65188	0.482143	4.73983	0.312336	4.9027	0.0658436	4.821	0.128453	4.69458	0.296657	4.78024	0.272099	4.82521	0.157459	4.84324	0.10069	4.85457	0.102319	4.74362	0.229195
ILMN_1817193	4.65969	0.413649	4.68792	0.364395	4.74901	0.18069	4.70525	0.348422	4.68536	0.322715	4.59694	0.727149	4.65747	0.488981	4.59626	0.705075	4.58507	0.720445	4.64517	0.496571	4.64256	0.504801	4.70576	0.312413	4.66722	0.397743	4.71802	0.294366	4.65313	0.478022	4.64853	0.552493	4.61653	0.626886	4.73025	0.265193	4.60511	0.690808	4.7056	0.428177	4.86623	0.128453	4.74636	0.213793	4.66046	0.491132	4.56574	0.814461
ILMN_1701376	4.64417	0.467967	4.72473	0.269819	4.77076	0.147586	4.69997	0.36214	4.60776	0.616343	4.68141	0.373806	4.75357	0.241047	4.70075	0.345679	4.67424	0.378303	4.5205	0.934156	4.67528	0.381344	4.66336	0.435146	4.53116	0.928068	4.81185	0.114085	4.77758	0.171703	4.56194	0.821522	4.5904	0.720165	4.57659	0.76105	4.47714	0.988858	4.63735	0.604972	4.56108	0.860497	4.57141	0.797241	4.47284	0.994543	4.62967	0.567531
ILMN_1678674	4.75497	0.149025	4.56169	0.808067	4.80882	0.103448	4.70162	0.358025	4.6948	0.295014	4.78979	0.135061	5.30762	0	4.58496	0.759945	5.02674	0.00973574	4.7967	0.145405	4.68956	0.333333	4.62834	0.562064	5.01346	0.00282087	4.68143	0.401408	4.65804	0.462912	5.14202	0.0564304	4.78479	0.161866	4.71684	0.288674	4.83475	0.0626741	4.69882	0.441989	4.67826	0.435083	4.59141	0.725517	4.64677	0.536153	4.8301	0.105048
ILMN_2064917	5.97471	0	5.13993	0	6.10397	0	5.90584	0	6.17225	0	6.41566	0	6.17172	0	6.17172	0	6.00542	0	6.03843	0	5.31979	0	5.95729	0	5.53209	0	5.91256	0	5.51252	0	5.65069	0.00262467	5.61266	0	5.98581	0	6.00918	0	5.94993	0	5.88869	0	6.06815	0	6.27585	0	6.32327	0
ILMN_2069615	5.20267	0	5.65013	0	4.98227	0.0193103	5.18644	0.00685871	5.43187	0	4.95433	0.0409277	5.70824	0	5.19555	0	4.86805	0.0584145	5.25814	0	5.65322	0	5.70847	0	5.45741	0	5.57452	0	5.41676	0	4.57774	0.775591	5.10754	0.00137174	5.4972	0	5.59993	0	5.64691	0	5.21317	0.00966851	5.69227	0	5.17647	0	5.48585	0
ILMN_1847870	5.10233	0	4.96658	0.0292072	5.18296	0	5.19255	0.00685871	4.69322	0.301939	4.90064	0.0709413	5.26832	0	5.14179	0.00411523	5.3007	0	5.25117	0	5.26334	0	5.32504	0	5.06862	0	4.83682	0.0943662	5.36866	0	4.64627	0.559055	5.99361	0	5.13742	0.00690608	5.54987	0	5.52446	0	4.7884	0.203039	5.16836	0	4.86448	0.0927694	5.49708	0
ILMN_3252665	4.77676	0.10585	4.65253	0.472879	4.94301	0.0248276	4.56273	0.821674	4.67726	0.355956	4.76183	0.171896	4.74308	0.263085	4.61876	0.635117	4.76083	0.158554	4.71509	0.266118	4.64586	0.492455	4.71965	0.273361	4.75187	0.179126	4.59288	0.740845	4.68879	0.357143	4.54701	0.871391	4.66574	0.459534	4.83299	0.121547	4.81686	0.0849582	4.67801	0.495856	4.71694	0.324586	4.70297	0.32	4.75714	0.215553	4.64603	0.496589
ILMN_2262462	4.86069	0.0473538	5.20669	0	5.17138	0	5.38038	0	4.97442	0.0152355	4.86653	0.0859482	4.86815	0.100551	4.96315	0.0507545	4.91765	0.038943	5.08715	0.00685871	4.97263	0.0233196	4.96199	0.027894	4.75899	0.1622	5.2203	0	4.92617	0.0467033	4.99348	0.0905512	4.77644	0.17284	5.03005	0.0220994	4.81635	0.086351	4.93885	0.114641	5.35552	0	4.91041	0.0593103	5.26798	0	5.07298	0.0122783
ILMN_2162819	5.02368	0	4.89125	0.0556328	5.02694	0.00965517	4.891	0.0781893	4.85474	0.065097	4.795	0.133697	4.97875	0.0454545	4.96767	0.0438957	5.04592	0.00417246	5.09839	0.00411523	4.97752	0.0233196	4.93429	0.0320781	4.83141	0.077574	4.91765	0.0295775	5.00192	0.0233516	5.18814	0.0393701	4.79422	0.152263	5.02876	0.0234807	4.96476	0.0097493	5.08627	0.0621547	4.8689	0.127072	5.25841	0	4.89507	0.0777626	4.9544	0.0354707
ILMN_1800923	4.65498	0.428969	4.70477	0.315716	4.73913	0.205517	4.79094	0.187929	4.77717	0.137119	4.74325	0.212824	4.69283	0.384298	4.72472	0.285322	4.71049	0.268428	4.86196	0.0699588	4.67508	0.381344	4.73983	0.216179	4.87298	0.045134	4.67147	0.433803	4.90361	0.0535714	4.65271	0.532808	4.78088	0.164609	5.14202	0.00690608	4.63901	0.5	4.7862	0.263812	4.8487	0.146409	4.82856	0.118621	4.87298	0.0832196	4.68946	0.345157
ILMN_1774153	4.48548	0.987465	4.69868	0.335188	4.63925	0.49931	4.64268	0.530864	4.76212	0.15651	4.76477	0.169168	4.73183	0.294766	4.61263	0.654321	4.65248	0.446453	4.58212	0.740741	4.5973	0.689986	4.64935	0.476987	4.61815	0.599436	4.56731	0.832394	4.60126	0.674451	4.6323	0.597113	4.63311	0.572016	4.67826	0.417127	4.70214	0.275766	4.94915	0.110497	4.76254	0.237569	4.5943	0.706207	4.49176	0.979536	4.56342	0.822647
ILMN_1731640	4.60844	0.630919	4.46539	0.991655	4.6386	0.50069	4.6756	0.426612	4.65319	0.429363	4.64991	0.485675	5.06768	0.0192837	4.69763	0.355281	4.60187	0.641168	4.65978	0.434842	4.61233	0.621399	4.60065	0.651325	4.57869	0.768688	4.58318	0.78169	4.81868	0.120879	4.53643	0.904199	4.49846	0.972565	4.62913	0.58011	4.75288	0.172702	4.65263	0.563536	4.60367	0.711326	4.62328	0.590345	4.56959	0.809004	4.59433	0.723056
ILMN_1749920	4.80742	0.0766017	4.75824	0.193324	4.6202	0.576552	4.76384	0.227709	4.93062	0.0221607	4.72914	0.240109	4.89628	0.0798898	4.73766	0.246914	4.7174	0.250348	4.78348	0.161866	4.77765	0.163237	4.87188	0.0571827	4.69451	0.315938	4.97028	0.0197183	4.84938	0.0851648	4.84274	0.173228	4.73881	0.238683	4.92434	0.0593923	4.72054	0.228412	4.83467	0.186464	4.78116	0.212707	4.75334	0.197241	4.69088	0.366985	5.03777	0.0177353
ILMN_1812678	4.76672	0.126741	4.6783	0.390821	4.71383	0.257931	4.76249	0.231824	4.69794	0.282548	4.67847	0.383356	4.72125	0.316804	4.61317	0.654321	4.72848	0.22114	4.64566	0.495199	4.74064	0.22085	4.77986	0.142259	4.64117	0.496474	4.67181	0.432394	4.76396	0.196429	4.8462	0.164042	4.6598	0.471879	4.65899	0.476519	4.63669	0.513928	4.67169	0.516575	4.80219	0.189227	4.72537	0.256552	4.75905	0.210095	4.58704	0.757162
ILMN_2110829	9.0724	0	8.9952	0	9.22733	0	9.05344	0	8.99125	0	8.91539	0	9.13716	0	9.0166	0	9.24848	0	9.2297	0	8.67199	0	9.3438	0	9.05416	0	9.20093	0	9.34517	0	9.68289	0	8.53865	0	8.80885	0	9.2297	0	9.21396	0	9.07899	0	8.69337	0	9.14494	0	9.20675	0
ILMN_1902123	4.6062	0.643454	4.89637	0.054242	4.6634	0.416552	4.89032	0.0781893	4.92282	0.0263158	4.8623	0.0873124	4.99886	0.0344353	4.94663	0.0576132	4.80445	0.108484	4.71049	0.27572	4.72268	0.264746	4.95664	0.027894	5.02008	0.00282087	4.89144	0.0422535	4.97926	0.0302198	4.57915	0.775591	4.79221	0.15775	4.69468	0.360497	4.6485	0.463788	4.86637	0.160221	5.65036	0	4.7115	0.289655	4.85943	0.0995907	5.35909	0
ILMN_2302983	4.89281	0.0306407	4.87185	0.0639777	4.71544	0.253793	4.5773	0.768176	4.90385	0.0415512	4.72826	0.242838	4.73996	0.267218	4.61912	0.632373	4.83231	0.0848401	4.65215	0.469136	4.72643	0.252401	4.86985	0.0571827	4.63956	0.503526	4.80478	0.122535	4.80199	0.133242	4.66216	0.502625	4.70033	0.344307	4.91818	0.0607735	4.64736	0.467967	4.69667	0.453039	4.66915	0.477901	4.63322	0.555862	4.72502	0.286494	4.8161	0.120055
ILMN_1692831	5.19796	0	5.17263	0	5.22129	0	5.49572	0	5.06807	0	5.3631	0	5.42493	0	5.05639	0.0246914	5.02637	0.00973574	4.82975	0.102881	5.2531	0	5.15265	0	5.05677	0	5.42936	0	5.04229	0.0151099	5.74771	0	4.97233	0.0329218	5.04641	0.0165746	5.20738	0	5.29221	0.0151934	4.91716	0.0870166	5.04877	0.0151724	5.36725	0	4.91046	0.0545703
ILMN_1701589	4.6765	0.356546	4.57299	0.784423	4.62524	0.557241	4.56369	0.81893	4.55284	0.850416	4.68175	0.372442	4.5548	0.866391	4.64723	0.517147	4.77765	0.1363	4.64813	0.485597	4.6794	0.371742	4.71038	0.292887	4.58094	0.757405	4.64029	0.547887	4.61406	0.634615	4.5834	0.753281	4.66709	0.45679	4.60845	0.654696	4.61793	0.623955	4.56291	0.856354	4.73124	0.287293	4.66027	0.453793	4.65906	0.496589	4.76941	0.173261
ILMN_1666713	6.94903	0	7.16942	0	7.76422	0	8.06595	0	7.7823	0	8.12652	0	7.98163	0	7.53018	0	7.58868	0	7.21479	0	8.19511	0	7.38726	0	7.23691	0	7.43345	0	7.90187	0	6.84354	0	6.33117	0	7.90485	0	7.71658	0	7.47033	0	7.62377	0	7.85178	0	7.73945	0	7.65862	0
ILMN_1732371	5.01616	0.00139276	4.96831	0.0278164	5.08997	0	4.87131	0.0946502	5.5892	0	5.32413	0	4.79004	0.180441	5.6547	0	4.83319	0.0848401	4.7025	0.294925	5.24687	0	5.83516	0	5.11828	0	4.89268	0.0422535	5.15458	0	5.00308	0.0866142	4.74745	0.222222	4.82804	0.121547	4.91787	0.0306407	5.70579	0	4.77472	0.220994	4.88331	0.0703448	4.84141	0.110505	4.88179	0.0695771
ILMN_3310725	4.80251	0.0821727	4.68619	0.368567	4.71683	0.253793	4.64318	0.530864	4.5937	0.685596	4.79215	0.133697	4.78342	0.187328	4.55932	0.851852	4.5947	0.674548	4.71763	0.262003	4.66644	0.418381	4.56342	0.824268	4.70696	0.273625	4.71036	0.315493	4.64241	0.521978	4.61428	0.649606	4.57808	0.777778	4.65605	0.487569	4.73638	0.193593	4.89457	0.140884	4.60829	0.697514	4.57855	0.775172	4.77577	0.184175	4.85133	0.0873124
ILMN_1843855	6.03984	0	6.63442	0	5.50321	0	6.33008	0	6.28382	0	5.91459	0	5.84225	0	6.45276	0	6.16742	0	6.42238	0	6.33371	0	7.08984	0	6.59493	0	6.61757	0	6.4324	0	5.13706	0.0564304	6.23478	0	6.00649	0	5.82645	0	6.40886	0	6.07905	0	5.61768	0	6.47036	0	5.78089	0
ILMN_1659693	4.7451	0.168524	4.67089	0.413074	4.73946	0.204138	4.72472	0.300412	4.71774	0.231302	4.89799	0.0709413	4.73338	0.287879	4.71341	0.316872	4.76909	0.147427	4.90061	0.0493827	4.66216	0.438957	4.74976	0.192469	4.67075	0.38646	4.91321	0.0309859	4.84927	0.0851648	4.77705	0.245407	4.83275	0.11797	4.922	0.0593923	4.58702	0.761838	4.73067	0.368785	4.77492	0.220994	4.63444	0.550345	4.92256	0.0572988	4.83019	0.105048
ILMN_3236325	6.62402	0	6.79461	0	6.43694	0	7.33153	0	6.14536	0	6.43499	0	6.68821	0	6.91195	0	7.03224	0	6.68891	0	6.86809	0	7.0634	0	7.22311	0	7.4239	0	7.12729	0	6.6604	0	6.5201	0	6.94789	0	6.46793	0	6.95278	0	7.0752	0	6.98285	0	6.52854	0	6.67541	0
ILMN_3237873	4.62622	0.558496	4.73194	0.248957	4.81072	0.102069	4.78917	0.187929	4.60896	0.612188	4.67119	0.405184	4.82795	0.134986	4.87611	0.090535	4.6515	0.449235	4.69298	0.319616	4.75708	0.187929	4.64516	0.495119	4.65365	0.448519	4.75684	0.204225	4.69967	0.326923	4.81349	0.198163	4.68517	0.397805	4.68824	0.374309	4.61054	0.660167	4.63866	0.60221	4.63469	0.610497	4.65022	0.491034	4.68062	0.406548	4.60732	0.667121
ILMN_1798742	4.58608	0.721448	4.63941	0.506259	4.59512	0.673103	4.72332	0.305898	4.57044	0.788089	4.68366	0.369714	4.61875	0.618457	4.65819	0.481481	4.61174	0.603616	4.59883	0.666667	4.62479	0.567901	4.67497	0.393305	4.66897	0.390691	4.66798	0.43662	4.61024	0.64011	4.81777	0.194226	4.58205	0.75583	4.66201	0.468232	4.6703	0.37883	4.79004	0.259669	4.70554	0.35221	4.64476	0.511724	4.71067	0.315143	4.66066	0.442019
ILMN_1776857	9.59425	0	7.23288	0	7.22423	0	7.92098	0	5.52772	0	5.81233	0	5.13491	0.00964187	7.16216	0	8.16138	0	7.82361	0	7.59128	0	8.86605	0	8.96843	0	8.79062	0	9.61352	0	8.38938	0	9.03018	0	6.52618	0	7.89689	0	7.19386	0	7.21479	0	6.062	0	7.95613	0	7.62816	0
ILMN_1768828	4.72409	0.213092	4.65937	0.447844	4.86955	0.0606897	5.00602	0.0329218	4.7155	0.234072	4.92164	0.0600273	5.47311	0	4.75272	0.219479	4.87744	0.0514604	5.21392	0	4.69651	0.318244	4.89286	0.0460251	4.61316	0.620592	4.81294	0.112676	4.56973	0.777473	4.52093	0.939633	4.60231	0.670782	4.62017	0.620166	4.64317	0.481894	7.31867	0	4.81663	0.16989	4.59973	0.686897	4.63165	0.585266	4.91808	0.0518417
ILMN_1781416	4.83587	0.0640669	5.028	0.0139082	4.87807	0.0551724	5.13766	0.0123457	4.87815	0.0512465	4.90049	0.0709413	5.00732	0.0344353	4.69344	0.378601	4.76695	0.15299	5.03085	0.0150892	4.72012	0.270233	4.81099	0.11855	4.73871	0.205924	4.69846	0.34507	4.74437	0.237637	4.59179	0.730971	5.19706	0	4.9499	0.0469613	5.08204	0	6.53323	0	4.81639	0.16989	4.74246	0.217931	5.92923	0	4.93026	0.0450205
ILMN_1794532	4.67556	0.359331	6.57821	0	5.06267	0	5.80123	0	5.77319	0	5.66905	0	5.68932	0	6.74277	0	5.04908	0.00417246	4.88193	0.0576132	5.98664	0	4.98433	0.0223152	4.85463	0.0578279	4.80108	0.128169	5.71162	0	5.04089	0.0761155	4.98019	0.0301783	5.26258	0	5.29031	0	7.09494	0	5.36372	0	5.71835	0	4.96962	0.042292	4.56863	0.806276
ILMN_1688220	4.87022	0.0417827	5.11949	0.00278164	5.05833	0.00137931	4.91034	0.0699588	4.92634	0.0249307	4.80415	0.12824	5.01745	0.0275482	4.8008	0.170096	4.96121	0.0264256	4.71566	0.264746	4.8931	0.0548697	4.92946	0.0348675	5.31279	0	5.73668	0	4.94456	0.0398352	5.48657	0.0104987	5.29311	0	5.00822	0.0262431	4.94065	0.0208914	4.93391	0.116022	5.57388	0	4.83101	0.117241	5.03731	0.0272851	4.68272	0.375171
ILMN_3287093	9.75717	0	9.54743	0	10.1053	0	10.0607	0	9.57887	0	9.89501	0	9.72297	0	9.73149	0	10.173	0	10.1228	0	9.41775	0	10.0564	0	9.94326	0	10.1771	0	9.87096	0	10.5738	0	9.81181	0	9.98463	0	10.0453	0	9.64637	0	9.95902	0	9.81491	0	9.91245	0	9.86225	0
ILMN_1811450	4.68256	0.337047	5.35936	0	5.03054	0.00965517	4.81966	0.138546	4.87312	0.0512465	4.75565	0.184175	4.80124	0.163912	5.28239	0	4.75455	0.168289	4.7428	0.21262	4.76177	0.182442	4.81366	0.114365	4.72762	0.220028	4.53084	0.925352	4.57224	0.766484	4.78174	0.24147	4.65431	0.492455	4.64316	0.531768	4.78306	0.129526	4.65942	0.544199	5.00927	0.0455801	4.69846	0.336552	4.70312	0.332879	5.30762	0
ILMN_1749579	4.55712	0.837047	4.51513	0.947149	4.61138	0.608276	4.59644	0.711934	4.63129	0.518006	4.61976	0.624829	4.57647	0.798898	4.61833	0.635117	4.57353	0.766342	4.58256	0.739369	4.5709	0.78738	4.69344	0.345886	4.71815	0.232722	4.70102	0.339437	4.59639	0.686813	4.61135	0.656168	4.80703	0.137174	4.69528	0.360497	4.53494	0.916435	4.59545	0.744475	4.67918	0.43232	4.54634	0.886897	4.54173	0.894952	4.61626	0.628922
ILMN_1771738	6.93322	0	6.50385	0	7.0456	0	7.03949	0	6.65145	0	7.08588	0	6.15139	0	6.65545	0	7.22075	0	7.26549	0	6.46602	0	7.65646	0	6.76084	0	7.54928	0	5.51868	0	6.62306	0	6.84547	0	6.97122	0	6.33469	0	5.83282	0	6.53577	0	6.82437	0	6.26545	0	6.6912	0
ILMN_1674587	4.88584	0.0334262	5.29329	0	4.9605	0.022069	4.74499	0.262003	5.1189	0	4.70395	0.315143	4.81557	0.146006	5.21433	0	4.88809	0.0472879	4.90409	0.048011	4.88992	0.0603567	5.31756	0	5.21402	0	5.05843	0.0056338	5.44652	0	4.74713	0.2979	4.80163	0.146776	5.0784	0.0124309	4.84864	0.0557103	5.12762	0.0524862	4.96029	0.0635359	5.38638	0	4.93314	0.0572988	4.97271	0.0300136
ILMN_1690703	4.9941	0.00557103	4.92025	0.0458971	4.97914	0.0206897	4.94469	0.0589849	5.27206	0	4.69625	0.335607	5.03022	0.0261708	4.812	0.146776	6.00803	0	4.63944	0.507545	5.39675	0	5.61919	0	5.13661	0	5.44871	0	6.3182	0	5.94501	0	5.77216	0	5.31689	0	4.99836	0.00278552	5.07522	0.0662983	5.35324	0	5.40332	0	4.73073	0.278308	4.90252	0.0559345
ILMN_1703079	4.79454	0.091922	5.25432	0	4.94486	0.0234483	4.93733	0.0631001	4.69457	0.297784	4.68927	0.356071	4.68579	0.399449	4.73684	0.248285	4.88494	0.0486787	4.53126	0.910837	4.92486	0.0438957	4.7688	0.160391	4.9613	0.0126939	7.3061	0	4.55115	0.843407	4.85885	0.152231	5.30685	0	6.23417	0	5.18109	0	4.5232	0.946133	4.65839	0.516575	5.23005	0	6.19291	0	4.69495	0.334243
ILMN_3277559	4.58437	0.733983	4.68673	0.365786	4.61999	0.576552	4.55746	0.831276	4.73932	0.189751	4.82613	0.113233	4.6173	0.625344	4.55406	0.868313	4.7409	0.194715	4.64303	0.499314	4.71854	0.270233	4.7397	0.217573	4.68651	0.330042	4.91218	0.0309859	4.61209	0.637363	4.67605	0.47769	4.66552	0.459534	4.67167	0.437845	4.51076	0.970752	4.69946	0.441989	4.79	0.200276	4.59394	0.707586	4.69843	0.346521	4.6873	0.353342
ILMN_3232943	4.62439	0.576602	4.70831	0.308762	4.68412	0.344828	4.62066	0.625514	4.7074	0.259003	4.60205	0.706685	4.65411	0.502755	4.61056	0.659808	4.57464	0.757997	4.48906	0.975309	4.64269	0.504801	4.56967	0.803347	4.5733	0.791255	4.59504	0.733803	4.69544	0.342033	4.64269	0.570866	4.60045	0.681756	4.70131	0.339779	4.6475	0.466574	4.60816	0.709945	4.67884	0.43232	4.58883	0.735172	4.69469	0.358799	4.58682	0.757162
ILMN_1718603	4.86466	0.045961	4.89883	0.054242	4.63932	0.497931	5.06023	0.0233196	4.7072	0.259003	4.64431	0.504775	4.71456	0.330579	4.56775	0.809328	4.79758	0.114047	4.60977	0.620027	4.98762	0.0178326	4.73379	0.23152	4.83886	0.0705219	4.96199	0.0211268	4.93823	0.0425824	4.775	0.246719	4.87595	0.0713306	4.9305	0.0552486	4.70572	0.264624	5.04283	0.0732044	4.70619	0.349448	4.69839	0.336552	4.91617	0.0600273	4.87217	0.0709413
ILMN_1665563	4.66896	0.374652	4.5765	0.769124	4.62359	0.565517	4.68136	0.411523	4.75752	0.160665	4.67131	0.405184	4.86981	0.100551	4.60011	0.685871	4.71727	0.250348	4.46821	0.99177	4.72019	0.270233	4.56241	0.827057	4.72317	0.222849	4.62426	0.621127	4.65405	0.476648	4.76149	0.272966	4.53941	0.903978	4.62347	0.609116	4.65611	0.442897	4.74728	0.34116	4.63836	0.595304	4.64076	0.522759	4.53585	0.911323	4.60547	0.671214
ILMN_1700949	4.60641	0.643454	4.78017	0.157163	4.85084	0.0675862	4.76718	0.222222	4.8841	0.0498615	4.60109	0.712142	5.05352	0.0220386	4.97685	0.0384088	4.64766	0.45758	4.75348	0.200274	4.88209	0.0644719	4.72612	0.259414	4.92012	0.0253879	4.71694	0.301408	4.7024	0.322802	4.99967	0.0892388	4.71434	0.292181	4.86363	0.0966851	4.92983	0.0236769	4.65846	0.546961	4.74181	0.269337	4.76202	0.188966	4.66386	0.474761	4.77819	0.165075
ILMN_1748601	4.68973	0.307799	4.64871	0.484006	4.67103	0.386207	4.80471	0.163237	4.6677	0.385042	4.68712	0.358799	4.56922	0.823691	4.79398	0.17284	4.83006	0.0862309	4.75432	0.200274	4.65868	0.447188	4.56752	0.81311	4.88209	0.0394922	4.75015	0.221127	4.63684	0.550824	4.80628	0.209974	4.75132	0.21262	4.67494	0.430939	4.61807	0.623955	4.69228	0.462707	4.77381	0.220994	4.66737	0.415172	4.75624	0.218281	4.7463	0.219645
ILMN_1762188	4.72271	0.215877	4.78575	0.148818	4.7358	0.209655	4.65062	0.507545	4.76534	0.149584	4.61395	0.652115	4.82486	0.139118	4.75701	0.21262	4.71673	0.250348	4.62176	0.573388	4.8206	0.105624	4.65946	0.444909	4.6891	0.325811	4.75228	0.215493	4.78674	0.148352	4.73428	0.317585	4.60741	0.655693	4.61877	0.622928	4.66618	0.392758	4.88708	0.14779	4.81278	0.172652	4.74606	0.213793	4.58328	0.765348	4.65624	0.465211
ILMN_1740816	4.65993	0.412256	4.95254	0.0333797	4.76215	0.158621	4.81888	0.138546	4.85584	0.0623269	4.80299	0.12824	4.76949	0.212121	4.8515	0.108368	4.78661	0.123783	4.77503	0.170096	4.82734	0.102881	4.74646	0.206416	4.76952	0.150917	4.81238	0.114085	4.76108	0.199176	4.60379	0.692913	4.74453	0.223594	4.70647	0.323204	4.72752	0.211699	5.1718	0.0372928	4.71304	0.334254	4.78539	0.158621	4.80742	0.13779	4.701	0.309686
ILMN_1681411	4.75853	0.139276	4.70581	0.312935	4.73255	0.213793	4.64928	0.51166	4.69525	0.292244	4.77256	0.159618	4.74552	0.261708	4.72072	0.296296	4.65204	0.446453	4.69142	0.329218	4.62439	0.569273	4.66036	0.443515	4.83496	0.0719323	4.66378	0.453521	4.62745	0.585165	4.83175	0.182415	4.75336	0.208505	4.87337	0.0870166	4.6191	0.616992	4.76682	0.296961	4.69672	0.381215	4.60079	0.681379	4.94337	0.0518417	4.66539	0.425648
ILMN_1736200	4.82967	0.0668524	4.89427	0.054242	4.7654	0.154483	4.76959	0.218107	4.73718	0.192521	4.81523	0.11869	4.66236	0.477961	4.68791	0.39369	4.771	0.140473	4.67048	0.407407	4.78618	0.150892	4.83196	0.0948396	4.67801	0.361072	4.72277	0.278873	4.71016	0.303571	4.83325	0.17979	4.83515	0.111111	4.69658	0.356354	4.81227	0.0905292	4.70689	0.421271	5.04908	0.038674	4.72162	0.262069	4.63891	0.562074	4.74875	0.215553
ILMN_1806456	4.82663	0.0682451	5.45357	0	4.74504	0.191724	4.54013	0.891632	4.72028	0.228532	4.74197	0.214188	4.75653	0.231405	4.91053	0.0727023	4.7796	0.133519	4.86504	0.0685871	4.74944	0.196159	4.79345	0.131102	4.96799	0.0126939	4.76979	0.187324	4.7782	0.17033	4.59255	0.725722	4.75718	0.20439	4.78767	0.15884	4.93307	0.0208914	4.82256	0.205801	4.83867	0.14779	4.90929	0.0593103	4.64709	0.536153	4.86121	0.0791269
ILMN_1742309	4.61877	0.600279	4.60897	0.628651	4.64552	0.48	4.81361	0.14952	4.59337	0.688366	4.64591	0.500682	4.73756	0.283747	4.68141	0.408779	4.71241	0.262865	4.81015	0.133059	4.63134	0.547325	4.69982	0.330544	4.59528	0.71086	4.60155	0.702817	4.58728	0.715659	4.9135	0.122047	4.53302	0.921811	4.57415	0.767956	4.79938	0.107242	4.66665	0.527624	4.66076	0.508287	4.6647	0.431724	4.71032	0.316508	4.58775	0.751705
ILMN_1732407	4.72615	0.206128	4.73132	0.250348	4.56291	0.815172	4.68402	0.407407	4.79418	0.119114	4.64013	0.52251	4.70059	0.367769	4.86939	0.0946502	4.66519	0.413074	4.81334	0.128944	4.63713	0.525377	4.79166	0.132497	4.65325	0.449929	4.56364	0.842254	4.5934	0.692308	4.77361	0.249344	4.58294	0.754458	4.56658	0.791436	4.53663	0.910864	4.63229	0.617403	4.55812	0.867403	4.75935	0.191724	4.5211	0.934516	4.74745	0.215553
ILMN_1715436	4.85696	0.0501393	4.80573	0.116829	5.10855	0	4.58521	0.747599	4.8072	0.105263	4.92264	0.0600273	4.6195	0.61157	4.70413	0.33882	4.90662	0.0417246	4.79332	0.14952	4.73116	0.240055	5.11645	0	5.23959	0	4.70355	0.329577	4.76807	0.18956	5.0649	0.0721785	5.24015	0	4.66778	0.447514	4.84906	0.0557103	5.16504	0.0400552	5.54001	0	4.66691	0.41931	4.88275	0.0832196	4.80221	0.132333
ILMN_1741684	5.98313	0	6.92689	0	5.04491	0.00551724	5.57125	0	5.96946	0	6.40548	0	5.3415	0	5.529	0	5.29924	0	5.53044	0	5.89364	0	6.48828	0	5.94678	0	6.70074	0	4.9151	0.0494505	5.61902	0.00656168	5.05517	0.0109739	6.42953	0	5.72348	0	5.0911	0.0621547	5.12932	0.0179558	6.64701	0	6.42319	0	4.74215	0.230559
ILMN_1802223	6.52768	0	4.9281	0.0445063	4.87788	0.0551724	4.75141	0.251029	5.61209	0	5.69356	0	4.9114	0.0730028	6.09299	0	5.20328	0	4.78258	0.164609	6.91216	0	4.70533	0.312413	4.79583	0.118477	4.66156	0.460563	4.86133	0.0782967	4.76434	0.270341	4.83379	0.115226	4.62883	0.581492	6.55624	0	6.32169	0	6.86809	0	4.64557	0.510345	4.67711	0.417462	4.58998	0.742156
ILMN_2117736	4.63746	0.497214	4.59048	0.719054	4.57666	0.747586	4.67602	0.426612	4.63497	0.495845	4.60403	0.699864	4.65443	0.502755	4.67518	0.415638	4.62612	0.54242	4.66049	0.434842	4.5265	0.927298	4.67708	0.389121	4.62825	0.550071	4.66834	0.43662	4.64086	0.531593	4.76357	0.272966	4.58737	0.736626	4.63838	0.54558	4.53901	0.908078	4.51491	0.957182	4.52227	0.946133	4.67661	0.391724	4.68937	0.377899	4.60123	0.691678
ILMN_1669966	8.38623	0	7.93502	0	8.53568	0	8.38056	0	8.62647	0	8.58712	0	8.64815	0	8.11383	0	8.66315	0	8.08386	0	8.26135	0	8.67512	0	8.75479	0	8.33389	0	8.56045	0	8.12364	0	8.62689	0	8.58811	0	8.51865	0	8.65087	0	7.38666	0	8.70646	0	8.67991	0	8.66152	0
ILMN_3239317	4.86784	0.0445682	5.38653	0	5.01214	0.0137931	5.24991	0	5.3148	0	4.97514	0.0313779	4.68678	0.396694	5.10941	0.0109739	5.99949	0	5.05604	0.0109739	5.53361	0	5.41296	0	4.77473	0.145275	4.98798	0.0169014	4.75744	0.207418	6.21237	0	4.6952	0.364883	4.8145	0.131215	4.71451	0.239554	8.99321	0	6.80967	0	5.02826	0.0206897	4.67953	0.410641	4.97498	0.0259209
ILMN_1740463	4.95148	0.0153203	4.88782	0.0570236	4.87739	0.0551724	4.84976	0.111111	4.87079	0.0526316	4.70834	0.305593	5.20581	0.00137741	4.87711	0.0891632	4.83233	0.0848401	4.85441	0.0727023	5.1538	0	4.99431	0.0223152	4.75255	0.179126	4.9525	0.0225352	4.99849	0.0233516	4.76306	0.272966	5.05253	0.0109739	4.99944	0.0262431	5.14104	0	4.92025	0.118785	4.94073	0.0718232	4.94189	0.0468966	5.22162	0	4.99173	0.0259209
ILMN_1760027	7.7338	0	8.35292	0	7.99189	0	8.75433	0	8.10813	0	8.03831	0	7.94808	0	8.25159	0	7.4714	0	7.89613	0	7.78011	0	8.08213	0	7.94287	0	7.7636	0	7.65971	0	8.2755	0	6.01426	0	8.54317	0	7.92876	0	7.5751	0	8.17253	0	8.57589	0	8.29461	0	8.30867	0
ILMN_1752758	5.72599	0	6.49771	0	6.01541	0	5.80286	0	5.93419	0	6.33257	0	5.80393	0	5.64818	0	6.32423	0	6.14316	0	5.82959	0	5.97757	0	6.87126	0	5.85055	0	5.46474	0	7.07688	0	6.50368	0	6.55434	0	5.88052	0	6.59098	0	6.47899	0	6.09123	0	5.61902	0	6.71682	0
ILMN_2059797	5.18195	0	6.07792	0	5.16899	0	5.58161	0	5.13778	0	4.93194	0.0572988	5.24702	0	5.61102	0	4.99621	0.0180807	4.86215	0.0699588	5.22383	0	5.34572	0	5.11717	0	5.52362	0	5.46945	0	4.95883	0.0971129	5.22651	0	5.04934	0.0151934	5.29564	0	5.74687	0	4.99836	0.0469613	5.28615	0	5.48657	0	5.08732	0.00682128
ILMN_2115862	6.0585	0	5.07105	0.0069541	4.7044	0.277241	4.85773	0.106996	4.85856	0.0595568	5.16671	0	5.24359	0	5.20817	0	5.04291	0.00556328	5.11512	0.00274348	5.17033	0	5.04141	0.0111576	4.9661	0.0126939	5.16123	0	4.84965	0.0851648	4.8381	0.174541	5.26977	0	5.03814	0.0207182	4.8669	0.0431755	5.05374	0.0718232	4.93367	0.0745856	4.82031	0.122759	5.11076	0.00818554	5.96077	0
ILMN_1713679	6.13462	0	6.20877	0	7.51646	0	6.54094	0	8.26853	0	8.17728	0	8.73263	0	8.13829	0	6.64701	0	7.08723	0	7.42531	0	6.1393	0	6.68244	0	4.84372	0.084507	4.86573	0.0741758	5.75036	0	5.62464	0	5.9249	0	7.63316	0	7.64995	0	7.14309	0	7.86817	0	5.92781	0	5.88869	0
ILMN_2069912	4.91006	0.0222841	4.9453	0.0375522	4.94083	0.0248276	5.17482	0.00823045	4.84494	0.0706371	5.07488	0.00682128	5.10953	0.0151515	5.06961	0.0192044	4.88204	0.0486787	4.59891	0.666667	4.85225	0.085048	4.99129	0.0223152	5.03419	0.00141044	5.12303	0	5.32424	0	4.73595	0.316273	4.80122	0.146776	4.82456	0.125691	4.83396	0.0640669	4.77936	0.273481	5.075	0.031768	5.16183	0	5.06092	0.0218281	4.71782	0.27558
ILMN_2310295	4.62444	0.576602	4.71309	0.301808	4.71963	0.248276	4.59532	0.713306	4.66494	0.390582	4.66512	0.431105	4.53624	0.913223	4.7708	0.196159	4.61517	0.59249	4.84547	0.085048	4.71441	0.27572	4.66171	0.439331	4.66916	0.390691	4.75852	0.204225	4.69204	0.350275	4.5518	0.85958	4.71448	0.292181	4.71163	0.305249	4.57217	0.811978	5.08987	0.0621547	4.63354	0.616022	4.55894	0.851034	4.65012	0.526603	4.68343	0.373806
ILMN_2145396	4.93972	0.0181058	5.38214	0	5.69671	0	6.00784	0	6.08475	0	5.95635	0	6.22243	0	5.73159	0	5.30281	0	5.34372	0	5.69174	0	5.44725	0	5.21317	0	5.41695	0	5.19115	0	5.82439	0	5.08146	0.00685871	5.27932	0	5.79894	0	5.5833	0	5.09378	0.0262431	5.42016	0	5.92588	0	5.44	0
ILMN_1656171	4.62199	0.590529	4.66997	0.417246	4.65691	0.434483	4.71178	0.329218	4.68921	0.313019	4.59172	0.736698	4.71255	0.334711	4.77547	0.193416	4.69083	0.328234	4.61452	0.599451	4.52317	0.931413	4.70593	0.312413	4.6008	0.685472	4.65602	0.483099	4.82427	0.116758	4.68554	0.458005	4.69957	0.345679	4.63202	0.56768	4.60122	0.710306	4.7342	0.366022	4.7462	0.262431	4.5727	0.793103	4.7967	0.151432	4.90184	0.0559345
ILMN_1846874	4.73045	0.200557	4.82323	0.100139	4.79258	0.12	5.24052	0.00137174	4.68513	0.325485	4.74185	0.214188	4.8382	0.123967	4.83075	0.128944	4.88692	0.0472879	4.99908	0.0205761	4.84189	0.0891632	4.97213	0.0237099	4.75722	0.1622	4.77099	0.187324	4.92352	0.0480769	4.77782	0.244094	4.71504	0.290809	4.70753	0.31768	4.7931	0.111421	5.23231	0.0276243	4.97126	0.0593923	4.77297	0.172414	4.82391	0.126876	4.87358	0.0709413
ILMN_2139827	4.63933	0.488858	4.78985	0.137691	5.06626	0	4.66126	0.471879	4.76965	0.148199	5.06401	0.00818554	4.95766	0.0509642	4.78555	0.176955	4.62522	0.549374	4.7349	0.230453	4.6502	0.48011	4.63906	0.523013	4.84792	0.0662906	4.87194	0.0549296	4.68816	0.361264	4.78927	0.233596	4.6305	0.581619	4.62629	0.592541	4.72194	0.225627	4.73471	0.366022	4.91491	0.0870166	4.71102	0.289655	4.72779	0.281037	4.63779	0.530696
ILMN_1876620	4.74122	0.172702	4.64318	0.495132	4.61875	0.58069	4.67521	0.426612	4.66565	0.385042	4.79502	0.133697	4.7225	0.315427	4.82147	0.133059	4.65091	0.450626	4.61841	0.591221	4.70017	0.30727	4.83301	0.0948396	4.75956	0.16079	4.97043	0.0197183	4.87559	0.0645604	4.60725	0.677165	5.0351	0.0150892	4.75937	0.200276	4.67747	0.350975	4.85204	0.174033	4.99992	0.0469613	4.55288	0.870345	4.6193	0.620737	4.57309	0.796726
ILMN_2124585	5.74131	0	7.55123	0	6.41701	0	8.64405	0	6.39799	0	7.3066	0	7.97351	0	7.04401	0	6.06909	0	6.66811	0	6.78119	0	4.73422	0.23152	4.97639	0.00846262	4.68181	0.4	4.89183	0.0576923	4.63595	0.587927	4.73347	0.249657	4.7007	0.342541	8.19009	0	8.54472	0	7.67806	0	5.66095	0	5.13832	0.00272851	4.58639	0.758527
ILMN_1807263	4.6384	0.494429	4.91378	0.0500695	4.65709	0.434483	4.82541	0.131687	4.66609	0.385042	4.86964	0.0818554	4.76509	0.220386	4.64298	0.532236	4.9144	0.038943	4.72403	0.253772	4.61006	0.62963	5.01878	0.013947	4.78717	0.12976	4.8541	0.0732394	4.89758	0.0549451	5.08126	0.0695538	4.81034	0.137174	4.69129	0.367403	4.72155	0.227019	4.92007	0.118785	4.86587	0.129834	4.86107	0.0924138	4.8677	0.0886767	4.70315	0.305593
ILMN_2410713	4.84474	0.0598886	4.7452	0.218359	4.58604	0.707586	4.74132	0.266118	4.73022	0.199446	4.79472	0.133697	4.64911	0.516529	4.62208	0.61454	4.83746	0.0792768	4.86309	0.0699588	4.67317	0.389575	4.67234	0.400279	4.61051	0.641749	4.60707	0.687324	4.55396	0.837912	4.70857	0.396325	4.51624	0.954733	4.55944	0.813536	4.59113	0.745125	4.72551	0.378453	4.88313	0.110497	4.74582	0.213793	4.77226	0.189632	4.81213	0.122783
ILMN_1723594	4.51382	0.948468	4.58168	0.757997	4.5852	0.710345	4.67453	0.432099	4.80161	0.109418	4.61115	0.664393	4.61269	0.651515	4.62737	0.595336	4.57286	0.769124	4.64416	0.496571	4.60213	0.668038	4.61943	0.599721	4.53828	0.906911	4.59512	0.733803	4.62433	0.598901	4.51561	0.947507	4.56206	0.829904	4.61448	0.63674	4.57953	0.788301	4.66172	0.540055	4.67024	0.475138	4.69352	0.343448	4.71781	0.300136	4.56215	0.822647
ILMN_1776656	4.77336	0.112813	5.00683	0.0166898	5.10292	0	5.11786	0.0178326	4.92558	0.0249307	5.24568	0	4.93712	0.0606061	4.90824	0.0727023	4.74333	0.189152	4.80706	0.133059	4.72116	0.26749	5.08257	0.0027894	4.79708	0.117066	4.87711	0.0535211	5.13824	0.00274725	4.93733	0.110236	4.96118	0.037037	4.9756	0.0303867	5.30996	0	5.24528	0.0248619	4.90695	0.0925414	5.17026	0	4.95371	0.0450205	5.16035	0
ILMN_1819884	5.86215	0	7.78975	0	5.89242	0	7.80424	0	6.49854	0	6.60963	0	7.22337	0	7.00172	0	7.40382	0	7.0289	0	7.38849	0	7.04696	0	7.80376	0	7.14756	0	7.68011	0	7.13431	0	6.85917	0	7.23111	0	7.47739	0	7.97384	0	6.77709	0	7.32575	0	7.05177	0	7.23716	0
ILMN_1656604	4.95047	0.0153203	4.67952	0.383866	4.70456	0.277241	4.60439	0.683128	4.66928	0.375346	4.93317	0.0559345	4.82391	0.139118	4.72929	0.272977	4.80392	0.108484	4.86655	0.0672154	4.6811	0.364883	4.7996	0.125523	4.63905	0.503526	4.74493	0.232394	4.79679	0.137363	4.73461	0.316273	4.62533	0.60631	4.7755	0.172652	4.67198	0.373259	4.99925	0.0883978	4.73472	0.280387	4.73642	0.227586	4.71042	0.316508	4.78406	0.154161
ILMN_1751886	4.82071	0.0696379	5.12329	0.00278164	5.74941	0	5.38252	0	5.9298	0	5.81649	0	5.54404	0	6.16104	0	5.84879	0	6.30958	0	5.79932	0	5.69128	0	5.5802	0	5.06662	0.00422535	5.6952	0	7.02868	0	4.68716	0.392318	6.20625	0	5.03071	0	4.70628	0.426796	7.20884	0	5.68329	0	5.17065	0	6.28824	0
ILMN_1714800	5.44639	0	5.09282	0.00417246	5.59629	0	6.18913	0	5.30893	0	5.72486	0	4.73415	0.285124	5.40396	0	4.73932	0.200278	4.95725	0.0288066	5.73406	0	5.02711	0.013947	5.39915	0	5.07507	0.00140845	5.39208	0	5.13423	0.0577428	5.19616	0	5.28947	0	4.99164	0.00417827	4.78979	0.259669	4.79635	0.191989	4.93762	0.0468966	5.29041	0	5.66159	0
ILMN_1854580	4.63117	0.533426	4.78727	0.141864	4.79278	0.12	4.80502	0.163237	4.78276	0.128809	4.85181	0.095498	4.79513	0.173554	4.79522	0.17284	5.17878	0	4.74301	0.211248	4.67337	0.388203	4.8142	0.114365	4.83216	0.0747532	4.79502	0.138028	4.77412	0.179945	4.68036	0.465879	4.97175	0.0329218	4.69298	0.366022	4.67139	0.377437	4.6606	0.541436	4.77125	0.223757	4.74631	0.213793	5.096	0.0122783	4.93634	0.0395634
ILMN_1802377	6.33213	0	6.18411	0	6.58893	0	5.77941	0	6.60379	0	6.40868	0	6.74064	0	5.5286	0	6.96287	0	6.57866	0	7.17658	0	6.42303	0	6.23002	0	6.51463	0	6.51129	0	7.05823	0	6.27722	0	6.63798	0	6.78029	0	7.15585	0	6.07385	0	6.32465	0	6.45312	0	6.48102	0
ILMN_1678862	5.37683	0	5.43187	0	5.81293	0	5.87591	0	5.54363	0	5.61454	0	6.20064	0	5.71662	0	5.84512	0	5.61252	0	5.8491	0	5.81876	0	6.20392	0	5.81457	0	5.66546	0	4.7439	0.305774	5.16836	0	5.77392	0	6.09725	0	6.49618	0	5.8333	0	5.54278	0	5.78712	0	5.83141	0
ILMN_1659110	5.1069	0	5.41103	0	4.96399	0.022069	4.97078	0.0452675	5.14979	0	4.84913	0.0968622	5.10773	0.0151515	4.78937	0.174211	5.15442	0	5.15592	0	5.44107	0	5.24308	0	4.92747	0.0239774	5.26282	0	4.93604	0.0425824	5.13195	0.0590551	5.01078	0.0205761	5.13301	0.00828729	4.95924	0.0111421	4.86711	0.160221	5.61973	0	5.09045	0.00827586	5.19975	0	5.48135	0
ILMN_3181361	6.41615	0	6.31245	0	5.7402	0	6.36136	0	5.89004	0	5.7407	0	6.20392	0	6.272	0	5.65672	0	5.78493	0	6.41189	0	5.69084	0	5.9671	0	5.47873	0	5.7245	0	5.1605	0.0485564	5.51968	0	5.48363	0	5.68712	0	5.85338	0	5.93532	0	5.7456	0	6.06298	0	6.33789	0
ILMN_3241679	4.63917	0.490251	4.6758	0.393602	4.64521	0.48	4.9878	0.0411523	4.67601	0.358726	4.67294	0.399727	4.76184	0.224518	4.76573	0.201646	4.67717	0.367177	4.62508	0.561043	4.57778	0.76406	4.66653	0.425384	4.61683	0.602257	4.70009	0.342254	4.65717	0.467033	4.58691	0.746719	4.60961	0.650206	4.88855	0.0801105	4.7217	0.225627	5.33252	0.00966851	4.93196	0.0787293	4.59132	0.725517	4.55154	0.875853	4.81705	0.11869
ILMN_2320574	7.23222	0	6.42285	0	6.79551	0	6.4677	0	7.33693	0	6.64316	0	6.91237	0	6.82883	0	6.63647	0	6.50604	0	7.28625	0	6.47447	0	6.37364	0	6.4271	0	6.88218	0	6.37278	0	7.10043	0	6.54831	0	6.39363	0	5.75557	0	6.49187	0	6.73487	0	6.35488	0	6.97895	0
ILMN_1758333	5.37307	0	5.54149	0	5.40934	0	5.57426	0	5.31157	0	5.26678	0	5.3434	0	5.43533	0	5.53291	0	5.31313	0	5.23931	0	5.76164	0	5.1856	0	5.48821	0	5.05311	0.0151099	4.6766	0.47769	4.97367	0.0329218	5.04799	0.0151934	5.23138	0	5.86604	0	5.04611	0.0400552	5.38689	0	5.0485	0.0245566	4.604	0.6794
ILMN_1795429	9.84195	0	8.61499	0	8.61746	0	8.70603	0	8.33993	0	8.43017	0	8.00177	0	8.69627	0	9.13716	0	8.488	0	8.31391	0	9.15967	0	9.41921	0	9.74612	0	9.51891	0	9.78863	0	10.1318	0	8.22653	0	9.24406	0	8.74817	0	8.37124	0	8.86251	0	7.97351	0	8.28904	0
ILMN_1762674	4.80921	0.0766017	4.61065	0.624478	5.52286	0	5.1564	0.0109739	5.36355	0	5.6052	0	5.55978	0	5.06157	0.0205761	5.08062	0.00139082	5.13273	0	5.19822	0	5.40035	0	4.91497	0.0267983	5.42856	0	4.8108	0.125	5.34584	0.0223097	5.32752	0	5.42365	0	4.92978	0.0236769	4.61969	0.661602	4.68327	0.411602	5.93073	0	4.89144	0.0818554	4.94908	0.0368349
ILMN_1744126	4.69283	0.300836	4.8184	0.104312	4.91426	0.0344828	4.77843	0.20439	4.75525	0.16482	4.69651	0.335607	4.76087	0.224518	4.73054	0.271605	4.78416	0.127955	4.72718	0.245542	4.77655	0.167353	4.82317	0.0990237	4.69111	0.32299	4.63892	0.552113	4.87025	0.0700549	4.76094	0.272966	5.04792	0.0109739	4.73636	0.25	4.64769	0.466574	4.655	0.553867	5.32708	0	4.6444	0.513103	4.66587	0.462483	4.64355	0.506139
ILMN_1827572	5.59701	0	4.79771	0.130737	5.16404	0	5.37651	0	4.98232	0.0138504	4.96587	0.0354707	5.3338	0	5.45212	0	5.18415	0	5.30333	0	4.84357	0.0891632	4.93101	0.0348675	5.63573	0	5.62781	0	5.18424	0	5.87544	0	5.52333	0	5.51679	0	5.31345	0	5.70892	0	5.01427	0.0455801	5.35781	0	5.68678	0	4.87685	0.0695771
ILMN_1749629	7.11585	0	6.95459	0	7.40815	0	6.77573	0	7.02704	0	6.70972	0	7.45436	0	6.91311	0	6.83438	0	6.72632	0	7.27759	0	6.96588	0	7.06616	0	6.92763	0	7.07891	0	7.04486	0	6.4539	0	6.77206	0	7.21342	0	6.54414	0	7.32402	0	7.16075	0	7.46526	0	7.27273	0
ILMN_2302118	6.45144	0	6.85329	0	7.11585	0	6.60779	0	6.82558	0	6.99667	0	7.16817	0	6.48405	0	7.01918	0	6.78932	0	6.34973	0	6.80716	0	6.46553	0	6.38247	0	7.23245	0	6.71214	0	6.77311	0	6.84334	0	6.9423	0	5.35242	0.00966851	6.16704	0	6.74949	0	6.63028	0	6.60027	0
ILMN_2381397	9.3269	0	8.82071	0	9.81083	0	9.49434	0	9.68968	0	9.85686	0	9.51635	0	9.23477	0	9.352	0	9.53078	0	9.4909	0	9.18074	0	9.10067	0	9.17487	0	9.23163	0	9.20625	0	9.02686	0	9.46968	0	9.63762	0	9.52186	0	9.40682	0	9.41448	0	9.95623	0	9.28859	0
ILMN_2356895	6.09976	0	5.25875	0	6.43536	0	5.89042	0	6.49326	0	5.87145	0	6.32028	0	6.15223	0	6.08969	0	5.97268	0	6.02934	0	6.20142	0	5.83644	0	6.17464	0	6.32691	0	6.26237	0	6.6637	0	6.31194	0	6.63582	0	5.08345	0.0649171	6.61799	0	6.0807	0	5.98727	0	6.65368	0
ILMN_1846543	6.45012	0	6.16164	0	6.3519	0	7.20248	0	6.00968	0	5.84175	0	6.67579	0	6.36508	0	6.50129	0	6.02513	0	6.13221	0	5.96449	0	7.04147	0	6.6534	0	6.67516	0	6.45089	0	5.7874	0	6.30876	0	6.20267	0	6.55372	0	6.35411	0	6.1166	0	6.46123	0	6.56753	0
ILMN_3250143	4.99737	0.00557103	4.90623	0.0514604	5.01687	0.0124138	5.14221	0.0123457	4.93677	0.0221607	4.8508	0.095498	4.77946	0.195592	5.00183	0.0356653	4.8777	0.0514604	4.87185	0.0631001	4.92646	0.0438957	5.10006	0	4.91474	0.0267983	4.86976	0.0549296	4.81755	0.122253	4.64288	0.570866	4.99298	0.0288066	5.25897	0	4.98983	0.00557103	5.12775	0.0524862	4.7777	0.216851	4.80067	0.143448	5.05417	0.0245566	4.88285	0.0695771
ILMN_3258730	4.62826	0.552925	4.69068	0.353268	4.57884	0.737931	4.63603	0.559671	4.67069	0.372576	4.70625	0.31105	4.65873	0.483471	4.58575	0.758573	4.5436	0.884562	4.71707	0.262003	4.59491	0.694102	4.73399	0.23152	4.65155	0.458392	4.64941	0.514085	4.5366	0.894231	4.70163	0.412073	4.85954	0.0864198	4.58986	0.70442	4.62477	0.579387	4.64335	0.595304	4.54401	0.90884	4.53872	0.906207	4.64602	0.538881	4.59201	0.732606
ILMN_1752526	6.64299	0	6.62249	0	8.04597	0	8.17332	0	7.47094	0	8.09845	0	8.00442	0	7.28455	0	7.12796	0	7.97258	0	7.46658	0	7.32323	0	6.81092	0	6.87881	0	6.90279	0	7.45278	0	7.6815	0	7.6677	0	7.45278	0	6.68536	0	7.48102	0	7.51646	0	8.65161	0	7.48191	0
ILMN_1849966	5.23913	0	4.86755	0.0667594	5.12244	0	4.86215	0.105624	5.22978	0	4.85754	0.0900409	4.88872	0.0812672	5.03619	0.0288066	4.8115	0.100139	5.45614	0	5.21958	0	5.01497	0.0153417	4.78744	0.12835	5.00066	0.0140845	4.95985	0.0357143	5.52651	0.00918635	5.08137	0.00685871	4.79815	0.149171	4.99054	0.00417827	5.23682	0.0262431	5.06768	0.031768	5.04706	0.0151724	4.84192	0.110505	4.84569	0.0927694
ILMN_2207363	7.09812	0	6.2925	0	6.53105	0	7.42365	0	6.46913	0	6.75984	0	6.74338	0	6.46309	0	6.49158	0	6.47537	0	6.96341	0	7.19667	0	7.25487	0	7.16921	0	6.96078	0	8.02451	0	7.15743	0	6.69543	0	7.05307	0	7.54474	0	6.85222	0	6.28463	0	6.98039	0	7.20441	0
ILMN_1716057	5.29564	0	5.14333	0	5.1818	0	5.43505	0	5.41894	0	5.08543	0.00272851	5.40025	0	5.54001	0	5.16093	0	5.26422	0	5.65023	0	4.93231	0.0334728	5.14333	0	5.76765	0	5.52772	0	5.06503	0.0721785	4.69716	0.352538	4.90872	0.0676796	5.91531	0	5.2203	0.0303867	4.97406	0.0538674	5.65051	0	5.77444	0	5.10572	0.00136426
ILMN_3242946	4.6459	0.45961	4.97249	0.0250348	4.75438	0.173793	4.74212	0.266118	4.55044	0.854571	4.87599	0.0791269	4.66125	0.480716	4.85614	0.104252	5.00282	0.015299	4.68478	0.348422	4.68517	0.349794	4.97208	0.0237099	4.74102	0.200282	4.76152	0.2	4.68086	0.375	4.7587	0.278215	5.44502	0	4.7956	0.153315	4.62932	0.554318	8.37511	0	4.75281	0.252762	4.74329	0.216552	4.64667	0.536153	4.84896	0.0886767
ILMN_3229269	4.81949	0.0710306	5.22684	0	4.82012	0.0896552	4.73264	0.285322	4.68866	0.315789	4.91808	0.0613915	4.6347	0.563361	4.90475	0.0740741	4.8369	0.0806676	5.01647	0.0178326	4.68135	0.363512	4.73005	0.245467	4.80701	0.100141	4.68794	0.380282	5.30685	0	4.62516	0.619423	4.67351	0.436214	4.70888	0.310773	4.79885	0.107242	4.58717	0.772099	5.43589	0	5.47011	0	4.805	0.140518	4.63003	0.567531
ILMN_1707783	8.91657	0	9.41353	0	9.32602	0	9.15901	0	9.21396	0	9.30804	0	9.59587	0	9.11389	0	9.67088	0	9.15499	0	9.02824	0	9.34737	0	9.12721	0	9.23477	0	9.20848	0	8.89351	0	9.28613	0	9.31922	0	9.46539	0	9.63612	0	9.66139	0	9.24006	0	9.43902	0	8.85145	0
ILMN_3310306	4.77967	0.104457	4.76965	0.176634	4.67365	0.38069	4.83428	0.119342	4.81878	0.0927978	4.75438	0.185539	4.73087	0.298898	4.8501	0.108368	4.83246	0.0848401	4.6246	0.563786	4.78697	0.14952	4.97807	0.0223152	4.67011	0.389281	4.652	0.507042	4.68345	0.372253	4.70996	0.393701	4.56034	0.834019	4.79638	0.153315	4.66023	0.423398	5.1481	0.0455801	4.87022	0.125691	4.72768	0.252414	4.78672	0.166439	4.79969	0.135061
ILMN_1791525	4.79043	0.0988858	4.74276	0.226704	5.05311	0.00551724	6.57334	0	4.76977	0.148199	5.11187	0	4.88716	0.084022	4.85555	0.104252	4.75801	0.161335	4.91037	0.0466392	4.78393	0.156379	4.96497	0.0264993	4.99342	0.00705219	4.83359	0.0971831	4.79489	0.137363	4.74942	0.295276	4.97448	0.0329218	4.90884	0.0676796	4.86137	0.0473538	5.16422	0.0400552	4.70259	0.361878	4.76108	0.190345	4.77674	0.181446	4.64679	0.496589
ILMN_1740181	4.74704	0.164345	4.74358	0.225313	4.77983	0.132414	4.67077	0.44856	4.67212	0.369806	4.73494	0.225102	4.86577	0.100551	4.75013	0.224966	4.93834	0.0333797	4.63393	0.528121	4.67686	0.377229	4.68594	0.365411	4.69548	0.314528	4.87487	0.0535211	4.67546	0.391484	4.81661	0.195538	4.69935	0.345679	4.96948	0.0359116	4.61747	0.626741	4.77506	0.279006	4.86251	0.131215	4.76043	0.190345	4.69602	0.354707	4.59317	0.725784
ILMN_1711994	8.26696	0	9.13175	0	8.62823	0	9.5129	0	9.25179	0	9.19465	0	9.37818	0	9.51362	0	8.32437	0	8.21216	0	9.22535	0	7.98373	0	8.27428	0	7.83178	0	7.63987	0	8.56875	0	8.50718	0	8.73219	0	8.95754	0	10.2018	0	8.65248	0	9.34427	0	8.66113	0	8.60484	0
ILMN_1674421	6.09354	0	6.28627	0	5.41321	0	5.25054	0	6.0569	0	5.98903	0	5.78562	0	5.50001	0	5.34852	0	5.99792	0	6.09741	0	5.60235	0	6.00836	0	5.33518	0	5.62591	0	5.34381	0.0223097	5.80341	0	5.60783	0	5.28133	0	5.30485	0.0124309	5.75723	0	5.71806	0	6.0825	0	5.13698	0
ILMN_1662719	7.57344	0	7.98163	0	7.82987	0	7.35489	0	8.02177	0	7.49891	0	7.67464	0	7.63847	0	7.64812	0	7.92174	0	7.80048	0	7.88782	0	8.4646	0	7.61868	0	7.86769	0	7.28708	0	6.93393	0	7.74917	0	7.84775	0	8.22063	0	8.04707	0	8.1534	0	8.19179	0	8.01546	0
ILMN_1731948	4.724	0.213092	5.03515	0.0125174	4.80296	0.104828	4.77379	0.211248	4.89333	0.0470914	4.65407	0.470668	4.72119	0.316804	4.70626	0.333333	4.64976	0.453408	4.72178	0.255144	4.70835	0.293553	4.88429	0.0516039	4.67524	0.369535	4.87065	0.0549296	4.78723	0.146978	5.03419	0.0761155	4.66361	0.466392	4.65702	0.482044	4.87708	0.04039	4.76996	0.288674	4.70851	0.345304	4.61264	0.627586	4.70576	0.326057	4.75427	0.207367
ILMN_3200678	4.58527	0.729805	4.98142	0.0236439	4.63041	0.528276	4.65361	0.489712	4.64538	0.459834	4.79901	0.130969	4.67835	0.422865	4.70378	0.33882	4.71298	0.261474	4.6722	0.400549	4.7241	0.259259	4.62879	0.556485	4.56678	0.812412	4.76149	0.2	4.57684	0.744505	4.71067	0.393701	4.63669	0.552812	4.70785	0.314917	4.68187	0.335655	4.82567	0.198895	4.7131	0.334254	4.75614	0.193103	4.67471	0.425648	4.69823	0.321965
ILMN_1785218	5.51777	0	5.67743	0	6.18411	0	6.20035	0	6.11435	0	6.3179	0	6.26683	0	5.92352	0	5.28849	0	5.38825	0	5.86215	0	5.36372	0	5.3942	0	6.16781	0	5.93493	0	4.77195	0.255906	5.88312	0	5.8788	0	6.06221	0	6.35644	0	5.53713	0	6.11057	0	6.09316	0	5.94482	0
ILMN_1718253	5.16066	0	4.76134	0.18637	4.79899	0.107586	4.71243	0.327846	4.88095	0.0512465	4.71053	0.300136	4.86686	0.100551	4.86248	0.101509	4.95642	0.0292072	5.07207	0.0109739	4.9519	0.0315501	5.01891	0.013947	5.18249	0	5.20187	0	4.8546	0.0837912	5.70508	0	4.99164	0.0288066	5.42169	0	4.74628	0.182451	4.87532	0.156077	5.28532	0	4.93873	0.0468966	5.02457	0.0286494	4.9977	0.0231924
ILMN_1669484	8.72307	0	8.47091	0	8.28735	0	8.3831	0	8.38665	0	8.31315	0	8.04416	0	8.51386	0	8.77653	0	8.83609	0	8.62066	0	8.49651	0	8.53777	0	8.53612	0	8.4762	0	8.93103	0	9.3269	0	8.48705	0	8.53379	0	8.83289	0	8.5755	0	8.51521	0	8.64496	0	8.4946	0
ILMN_3220265	7.72017	0	6.30982	0	6.44841	0	6.22353	0	5.80123	0	5.48178	0	7.28523	0	7.37594	0	5.54635	0	5.33946	0	5.62883	0	5.37053	0	7.58778	0	6.54816	0	4.86601	0.0741758	5.08642	0.0682415	8.04563	0	5.18879	0.00138122	6.16233	0	6.70859	0	6.18851	0	6.20909	0	5.25536	0	5.41455	0
ILMN_1736013	4.58986	0.707521	4.65104	0.475661	4.65611	0.438621	4.69536	0.377229	4.54976	0.857341	4.5967	0.727149	4.71933	0.320937	4.56989	0.802469	4.59977	0.650904	4.57139	0.780521	4.72245	0.266118	4.60052	0.651325	4.76575	0.153738	4.65419	0.492958	4.64678	0.494505	4.68095	0.464567	4.67484	0.433471	4.72124	0.280387	4.5902	0.750696	4.5197	0.951657	4.83587	0.14779	4.68454	0.368276	4.53823	0.904502	4.64982	0.48704
ILMN_3249677	4.57455	0.764624	4.66467	0.431154	4.68807	0.329655	4.49557	0.980796	4.58622	0.722992	4.66986	0.412005	4.65035	0.515152	4.57699	0.77915	4.70025	0.299026	4.56797	0.792867	4.76928	0.176955	4.71264	0.290098	4.66772	0.396333	4.68755	0.38169	4.73572	0.247253	4.67966	0.467192	4.57792	0.777778	4.64863	0.508287	4.62774	0.562674	4.56512	0.849448	4.58549	0.780387	4.64366	0.514483	4.5807	0.772169	4.52325	0.920873
ILMN_1759380	4.65968	0.413649	4.71121	0.305981	4.61629	0.590345	5.03886	0.0260631	4.64236	0.466759	4.81964	0.114598	4.75394	0.241047	4.57373	0.786008	4.90184	0.0431154	4.86477	0.0685871	4.75935	0.186557	4.84328	0.0822873	4.81895	0.0916784	4.95664	0.0211268	4.71137	0.302198	4.80326	0.217848	4.72535	0.264746	4.80264	0.14779	4.71302	0.240947	5.07019	0.0662983	4.65386	0.535912	4.77093	0.176552	4.73147	0.278308	4.62645	0.594816
ILMN_1779558	9.62055	0	7.58718	0	7.16048	0	8.37852	0	7.21725	0	5.93207	0	5.47508	0	6.54026	0	7.87966	0	8.01375	0	7.05484	0	8.58758	0	8.79946	0	9.40929	0	7.99752	0	9.09105	0	9.83626	0	7.85732	0	7.90547	0	8.28779	0	8.87436	0	7.12021	0	7.24287	0	6.86225	0
ILMN_1875332	4.69993	0.279944	4.80934	0.114047	4.7773	0.137931	4.66639	0.458162	5.04813	0	4.68995	0.354707	4.83221	0.132231	4.68277	0.408779	4.74959	0.176634	4.71752	0.262003	4.84581	0.0891632	4.73255	0.23152	4.65795	0.435825	4.73062	0.256338	4.57279	0.762363	4.95556	0.0971129	5.00241	0.0246914	4.66495	0.458564	4.86121	0.0473538	4.6384	0.60221	4.73969	0.273481	4.75975	0.191724	4.58338	0.765348	4.74624	0.219645
ILMN_2147920	7.92991	0	8.22142	0	7.78975	0	8.06458	0	7.68761	0	7.86694	0	7.92287	0	7.765	0	7.8788	0	8.14307	0	7.71677	0	7.9367	0	7.87926	0	7.79341	0	8.0405	0	7.79478	0	7.76105	0	8.18253	0	7.99498	0	7.69301	0	8.36126	0	7.74949	0	7.76739	0	7.85139	0
ILMN_1706225	5.19684	0	5.11594	0.00278164	5.15336	0	5.48516	0	5.08204	0	5.01035	0.0204638	5.54102	0	5.00678	0.0356653	5.11725	0	6.4001	0	5.38367	0	5.56157	0	5.43795	0	5.42587	0	5.80036	0	5.16176	0.0485564	6.1319	0	5.4552	0	5.09162	0	4.88145	0.150552	4.88648	0.107735	5.11942	0.00551724	5.36475	0	5.80036	0
ILMN_2289844	6.1335	0	6.45805	0	5.8698	0	6.07	0	6.0639	0	6.39679	0	6.404	0	6.55148	0	6.6529	0	6.41273	0	6.2859	0	6.58359	0	6.16341	0	7.48765	0	6.35392	0	7.03584	0	6.12577	0	6.60799	0	6.43657	0	6.70233	0	6.28098	0	6.74632	0	6.49008	0	6.14181	0
ILMN_1769409	6.30181	0	5.37318	0	5.64317	0	5.20817	0.00411523	5.48886	0	5.57086	0	5.00266	0.0344353	5.50696	0	5.71564	0	7.36387	0	6.04095	0	5.62913	0	5.1436	0	6.28175	0	5.28133	0	6.27216	0	5.36382	0	5.05722	0.0138122	5.66816	0	4.74594	0.342541	6.02125	0	5.70508	0	5.24568	0	4.80655	0.126876
ILMN_1699599	4.84604	0.0598886	4.66136	0.443672	4.69419	0.308966	4.6984	0.366255	4.69085	0.308864	4.75376	0.185539	4.66647	0.469697	4.63037	0.578875	4.63731	0.49235	4.84942	0.079561	4.57653	0.765432	4.77373	0.149233	4.57659	0.781382	4.63939	0.547887	4.74866	0.223901	4.68976	0.439633	4.63091	0.581619	4.86143	0.100829	4.82145	0.0821727	4.76858	0.291436	4.75555	0.248619	4.66948	0.412414	4.99033	0.0368349	4.71784	0.27558
ILMN_1701101	4.58299	0.738162	4.67545	0.394993	4.60782	0.62069	4.76215	0.231824	4.6781	0.351801	4.69903	0.327422	4.82834	0.134986	4.69073	0.386831	4.75667	0.165508	4.60108	0.659808	4.56054	0.824417	4.63866	0.524407	4.66226	0.4189	4.65168	0.508451	4.67556	0.391484	4.75547	0.288714	4.67472	0.433471	4.62856	0.584254	4.55537	0.869081	5.11679	0.0538674	4.61138	0.691989	4.68108	0.377931	4.55385	0.866303	4.64332	0.507503
ILMN_1705922	4.82702	0.0668524	4.85984	0.069541	4.78877	0.122759	4.83836	0.115226	4.9598	0.0166205	4.90516	0.0682128	5.10286	0.0151515	5.14519	0.00411523	4.72656	0.223922	4.62848	0.550069	4.80317	0.119342	4.8805	0.0529986	4.90547	0.0282087	4.71551	0.304225	4.97866	0.0302198	4.76938	0.259843	5.00678	0.0219479	5.18568	0.00138122	4.85344	0.0543175	5.29311	0.0151934	4.98776	0.0497238	4.79928	0.144828	5.37802	0	5.35531	0
ILMN_2329773	8.07936	0	7.70788	0	7.41523	0	7.57736	0	7.80546	0	7.62966	0	7.27873	0	7.59404	0	7.82592	0	7.55822	0	7.89613	0	7.35219	0	7.92564	0	7.2565	0	7.67323	0	7.61674	0	7.2628	0	7.52239	0	7.26337	0	7.52097	0	7.60727	0	7.38332	0	7.3289	0	7.79725	0
ILMN_3235699	4.81278	0.0752089	4.57373	0.781641	4.60105	0.649655	4.67153	0.444444	4.66379	0.390582	4.63101	0.567531	4.60074	0.705234	4.68711	0.396433	4.74878	0.176634	4.80709	0.133059	4.73161	0.23594	4.71739	0.277545	4.82707	0.0846262	4.63781	0.55493	4.76371	0.196429	5.63604	0.00524934	4.91954	0.0548697	4.7054	0.323204	4.61029	0.660167	5.15674	0.0428177	5.15903	0.0151934	4.667	0.417931	4.74679	0.240109	4.57156	0.799454
ILMN_2171789	6.86871	0	6.393	0	5.8403	0	5.78514	0	5.94866	0	5.02156	0.0190996	5.4505	0	6.43016	0	6.42516	0	5.4344	0	5.7402	0	5.76313	0	7.12118	0	6.32782	0	5.0903	0.00549451	6.32236	0	7.59543	0	5.13993	0.00690608	6.30852	0	5.11834	0.0538674	7.76876	0	5.92461	0	5.14327	0.00272851	5.99731	0
ILMN_1674878	6.13968	0	6.49992	0	5.6492	0	6.35432	0	5.99292	0	5.88748	0	6.14555	0	6.51796	0	6.40791	0	6.03449	0	6.01942	0	6.26616	0	6.7059	0	6.78495	0	6.45245	0	5.0103	0.0853018	6.0486	0	5.90565	0	5.65284	0	6.39651	0	6.0276	0	5.89852	0	6.08598	0	5.05743	0.0150068
ILMN_1661864	8.68209	0	9.56722	0	9.44102	0	9.44985	0	9.70031	0	9.81778	0	9.98132	0	9.65455	0	9.01285	0	9.15616	0	9.39909	0	8.61007	0	9.00444	0	8.78213	0	8.94762	0	8.405	0	8.82071	0	9.51568	0	9.25672	0	9.36314	0	9.43722	0	10.0657	0	9.99606	0	9.27357	0
ILMN_3235133	4.80243	0.0821727	4.66971	0.418637	5.37633	0	5.30459	0	4.88469	0.0498615	5.53092	0	5.17101	0.00413223	4.81773	0.137174	4.82852	0.0876217	5.03102	0.0150892	5.15903	0	4.67498	0.393305	4.62622	0.559944	4.77191	0.185915	4.62865	0.578297	4.67377	0.479003	5.20848	0	4.62855	0.584254	4.99944	0.00278552	4.61866	0.668508	4.7737	0.220994	4.61745	0.611034	4.65651	0.503411	4.83899	0.095498
ILMN_1805695	4.7758	0.110028	4.69615	0.342142	4.82881	0.0827586	4.84276	0.115226	4.87034	0.0526316	4.8804	0.0750341	4.81918	0.144628	4.71432	0.311385	4.84564	0.0737135	4.70576	0.283951	4.71965	0.270233	4.78598	0.138075	4.84136	0.0691114	4.81265	0.114085	4.96283	0.0343407	5.4063	0.0183727	4.94981	0.042524	4.76246	0.194751	4.87025	0.04039	4.77219	0.28453	4.89086	0.100829	4.66825	0.413793	4.84347	0.109141	5.39503	0
ILMN_1679087	4.7613	0.13649	4.56628	0.79694	4.49456	0.982069	4.54204	0.887517	4.65032	0.443213	4.56448	0.829468	4.5965	0.720386	4.6106	0.659808	4.54153	0.888734	4.4844	0.980796	4.52256	0.931413	4.49981	0.962343	4.55739	0.849083	4.66131	0.460563	4.75309	0.212912	4.74109	0.311024	4.65279	0.497942	4.66226	0.466851	4.54792	0.883008	4.51205	0.959945	4.65219	0.541436	4.54852	0.884138	4.49367	0.976808	4.54027	0.88131
ILMN_1655572	5.80658	0	5.80323	0	5.02815	0.00965517	5.91605	0	5.93031	0	4.71831	0.27558	4.90656	0.0757576	5.6814	0	6.23495	0	4.76064	0.190672	5.74336	0	5.61598	0	6.21019	0	4.66195	0.459155	5.75121	0	6.23115	0	6.38481	0	5.80393	0	5.06267	0	5.32051	0.0110497	5.49934	0	6.10119	0	4.65665	0.502046	4.93228	0.042292
ILMN_1787190	4.86417	0.045961	6.51671	0	5.80672	0	5.8858	0	5.77806	0	5.21627	0	6.35952	0	5.83856	0	5.33237	0	4.80046	0.141289	5.53209	0	4.86588	0.0599721	5.37958	0	5.91239	0	5.06571	0.010989	4.81853	0.192913	4.96385	0.0356653	6.32121	0	5.62695	0	5.46187	0	5.20858	0.00966851	5.49806	0	5.16225	0	5.95528	0
ILMN_2408450	7.64632	0	7.28971	0	7.49997	0	7.0437	0	7.15765	0	7.33349	0	7.48326	0	7.19861	0	7.15503	0	6.99125	0	7.25345	0	6.54163	0	7.23111	0	7.12376	0	6.98112	0	8.34688	0	7.71246	0	6.60871	0	7.44396	0	6.1761	0	6.93043	0	6.51606	0	7.29644	0	6.80154	0
ILMN_2210601	6.18052	0	6.63836	0	6.44062	0	6.00174	0	6.37292	0	6.4907	0	6.29196	0	6.20179	0	6.25572	0	6.49992	0	5.42411	0	6.79346	0	6.55049	0	5.65228	0	6.95599	0	5.76765	0	6.42846	0	7.07714	0	6.28086	0	6.69078	0	6.66946	0	6.35524	0	7.00906	0	6.07559	0
ILMN_1680685	4.65655	0.423398	4.67166	0.40612	4.64957	0.464828	4.82456	0.131687	4.55083	0.853186	4.70298	0.316508	4.83141	0.132231	4.66867	0.447188	4.66804	0.399166	4.66495	0.421125	4.61347	0.617284	4.61466	0.612273	4.63392	0.520451	4.55729	0.860563	4.70194	0.324176	4.65976	0.505249	4.71731	0.285322	4.66265	0.46547	4.72263	0.222841	4.57528	0.813536	4.78305	0.211326	4.5743	0.788966	4.83902	0.111869	4.60319	0.683492
ILMN_1661939	4.70841	0.254875	4.90493	0.0514604	4.68495	0.34069	4.59375	0.718793	4.63706	0.48615	4.61625	0.641201	4.62246	0.606061	4.66534	0.458162	4.82341	0.093185	4.79128	0.152263	4.6085	0.639232	4.6039	0.640167	4.52647	0.93653	4.72147	0.28169	4.56096	0.803571	4.6249	0.620735	5.73257	0	4.58201	0.733425	4.74056	0.189415	5.64751	0	4.73818	0.274862	4.56269	0.833103	4.59217	0.72442	4.66412	0.431105
ILMN_1781691	8.30075	0	8.71801	0	8.15811	0	7.78947	0	8.31278	0	8.76603	0	7.71525	0	7.81393	0	8.59574	0	8.21938	0	8.41512	0	8.59507	0	8.83609	0	8.52845	0	8.36465	0	7.33608	0	8.35431	0	7.91638	0	8.05024	0	8.9556	0	8.50801	0	8.04738	0	7.30737	0	8.43587	0
ILMN_1654732	4.63048	0.537604	4.6586	0.449235	4.6732	0.38069	4.46296	0.995885	4.6768	0.357341	4.60484	0.698499	4.54066	0.899449	4.49927	0.97668	4.64153	0.477051	4.58743	0.718793	4.57748	0.76406	4.60285	0.641562	4.57128	0.798307	4.46085	0.995775	4.72239	0.271978	4.69879	0.422572	4.65577	0.485597	4.54873	0.846685	4.59454	0.732591	4.61313	0.694751	4.57501	0.810773	4.60681	0.648276	4.46528	0.995907	4.64818	0.491132
ILMN_1669788	6.74298	0	7.43526	0	7.45082	0	7.43797	0	7.79577	0	7.54099	0	7.84132	0	7.18055	0	7.28248	0	7.933	0	7.89275	0	6.89909	0	6.77793	0	6.4797	0	7.28688	0	5.8907	0	5.77426	0	7.13367	0	7.37751	0	6.03449	0	7.29506	0	7.34046	0	8.22184	0	6.95498	0
ILMN_3184457	4.68613	0.325905	4.60857	0.628651	4.58635	0.707586	4.59456	0.714678	4.58633	0.721607	4.58074	0.777626	4.66052	0.480716	4.63764	0.561043	4.59636	0.670376	4.62422	0.563786	4.61692	0.600823	4.55741	0.846583	4.63512	0.51763	4.81542	0.107042	4.64247	0.521978	4.63441	0.587927	4.67119	0.438957	4.62445	0.606354	4.61887	0.618384	4.684	0.479282	4.62091	0.660221	4.67861	0.384828	4.55055	0.878581	4.54498	0.873124
ILMN_1670532	8.34745	0	7.72975	0	7.95961	0	7.48127	0	7.48191	0	8.0141	0	7.54961	0	7.62638	0	7.95915	0	7.48933	0	7.5884	0	7.71677	0	7.81393	0	7.96486	0	6.68839	0	8.33268	0	8.05095	0	8.22925	0	7.83913	0	7.68797	0	6.91641	0	7.71213	0	8.48228	0	8.19434	0
ILMN_3263423	4.85538	0.0501393	4.90313	0.0528512	5.01719	0.0124138	5.479	0	4.96697	0.0166205	5.2095	0	4.80522	0.158402	4.62126	0.618656	5.06225	0.00278164	5.0369	0.0150892	4.71533	0.27572	5.48874	0	5.263	0	5.18988	0	5.28301	0	4.63602	0.587927	5.18067	0	4.78935	0.157459	4.96669	0.0097493	5.28909	0.0151934	4.94884	0.0690608	4.83087	0.118621	4.79537	0.152797	4.94852	0.0368349
ILMN_1730229	7.85696	0	5.24112	0	6.29803	0	6.11136	0	4.79018	0.121884	4.90061	0.0709413	4.67961	0.418733	6.10744	0	6.45931	0	4.86345	0.0685871	4.83406	0.0932785	7.05	0	6.67445	0	7.47265	0	4.89913	0.0535714	7.42779	0	6.20482	0	4.76716	0.180939	7.96748	0	7.52155	0	4.68131	0.424033	4.80671	0.137931	6.28119	0	4.60579	0.66985
ILMN_2092536	9.42778	0	9.53159	0	9.74762	0	10.0166	0	9.81987	0	9.72822	0	10.125	0	9.63019	0	9.97947	0	9.61879	0	9.74953	0	9.61105	0	9.88014	0	9.62325	0	9.72554	0	9.48812	0	9.33021	0	9.56557	0	9.08474	0	9.09861	0	9.50823	0	9.83836	0	10.4309	0	9.73149	0
ILMN_1755571	4.78824	0.100279	4.54781	0.849791	4.65233	0.452414	4.73988	0.268861	4.60002	0.648199	4.8183	0.117326	4.66265	0.477961	4.61239	0.654321	4.64299	0.472879	4.61967	0.587106	4.68699	0.345679	4.55966	0.838215	4.56377	0.819464	4.68445	0.392958	4.69639	0.339286	4.64561	0.560367	4.65341	0.495199	4.70035	0.343923	4.65598	0.442897	4.88908	0.145028	4.58509	0.780387	4.72343	0.25931	4.58323	0.765348	4.73034	0.255116
ILMN_1699389	4.5741	0.764624	4.60179	0.66064	4.56043	0.827586	4.70341	0.352538	4.70245	0.264543	4.49995	0.975443	4.62376	0.604683	4.71439	0.311385	4.71599	0.253129	4.67643	0.378601	4.69884	0.312757	4.78695	0.136681	4.65709	0.440056	4.61255	0.673239	4.551	0.843407	4.631	0.603675	4.56858	0.813443	4.60453	0.664365	4.63926	0.5	4.62261	0.651934	4.62697	0.645028	4.63	0.562759	4.57397	0.791269	4.56655	0.811733
ILMN_1856810	4.5037	0.962396	4.59973	0.668985	4.57412	0.762759	4.64246	0.530864	4.57357	0.781163	4.64527	0.502046	4.63789	0.552342	4.58887	0.744856	4.78092	0.129346	4.68109	0.360768	4.63991	0.515775	4.65451	0.453278	4.63904	0.503526	4.67879	0.415493	4.50366	0.971154	4.66587	0.492126	4.54924	0.868313	4.60011	0.678177	4.66356	0.405292	4.60675	0.71547	4.63564	0.607735	4.6167	0.611034	4.76732	0.196453	4.5419	0.877217
ILMN_1651872	6.57448	0	5.54737	0	6.87082	0	7.54676	0	5.96463	0	6.55868	0	7.24135	0	6.97413	0	6.57933	0	6.57792	0	6.42828	0	6.59515	0	6.65996	0	5.15319	0	6.17948	0	6.92046	0	7.95915	0	6.7359	0	6.49384	0	4.79154	0.254144	7.22337	0	7.032	0	6.87693	0	7.3441	0
ILMN_1715928	4.59039	0.706128	4.73978	0.230876	4.7373	0.208276	5.06768	0.0233196	4.55787	0.833795	4.64081	0.521146	4.61403	0.643251	4.67748	0.414266	4.7124	0.262865	4.58641	0.721536	4.73793	0.226337	4.90195	0.0432357	4.50327	0.974612	4.75423	0.212676	4.69931	0.32967	4.80493	0.212598	4.86637	0.0781893	4.6544	0.48895	4.78539	0.123955	4.66844	0.522099	4.64552	0.566298	4.60493	0.657931	4.6012	0.684857	4.90808	0.0545703
ILMN_1785114	4.77016	0.122563	5.02	0.015299	4.75886	0.162759	4.93651	0.0631001	4.69541	0.292244	4.80032	0.130969	5.04887	0.023416	4.69045	0.388203	5.16395	0	4.64433	0.496571	4.77644	0.167353	4.93111	0.0348675	4.92916	0.022567	5.34979	0	5.65604	0	4.79036	0.233596	4.63292	0.57476	5.00066	0.0262431	4.67619	0.357939	5.16854	0.0372928	4.8325	0.151934	4.97048	0.04	4.57382	0.791269	4.88277	0.0695771
ILMN_3264629	4.59017	0.706128	4.64194	0.499305	4.69203	0.314483	4.56439	0.81893	4.52797	0.914127	4.66176	0.447476	4.54848	0.88292	4.51714	0.958848	4.53262	0.913769	4.5569	0.834019	4.60911	0.633745	4.5032	0.956764	4.54788	0.874471	4.58074	0.784507	4.51604	0.950549	4.57146	0.796588	4.52125	0.94513	4.57771	0.755525	4.61876	0.618384	4.55936	0.864641	4.5439	0.90884	4.70037	0.329655	4.58126	0.772169	4.57827	0.77899
ILMN_2234310	4.86865	0.0445682	4.74488	0.21975	4.87536	0.0565517	4.7826	0.197531	4.98361	0.0138504	4.88529	0.0723056	4.80383	0.158402	4.99002	0.0356653	4.74427	0.184979	4.9032	0.048011	4.87031	0.0740741	4.9795	0.0223152	4.83751	0.0705219	4.80296	0.125352	5.18399	0	4.75062	0.293963	4.83841	0.101509	4.77846	0.168508	4.90662	0.0334262	4.85895	0.165746	4.82283	0.161602	4.89233	0.0648276	4.95397	0.0450205	4.94723	0.0368349
ILMN_1902278	4.84985	0.0543175	5.05735	0.00834492	5.06102	0	5.6547	0	4.78098	0.130194	4.91182	0.0641201	4.96928	0.046832	4.91257	0.0713306	4.97556	0.0236439	4.84375	0.0877915	4.96389	0.0274348	5.25362	0	5.1269	0	5.18927	0	5.10357	0.00274725	4.70136	0.412073	4.8867	0.0672154	5.31672	0	4.92291	0.0292479	5.19537	0.0359116	4.81566	0.16989	4.77917	0.169655	4.81956	0.129604	5.30861	0
ILMN_1686136	7.01413	0	6.97821	0	6.55753	0	7.21917	0	6.90488	0	6.56874	0	6.90548	0	6.8396	0	6.40126	0	7.07039	0	7.23753	0	7.08384	0	6.75188	0	7.4249	0	7.43495	0	7.16243	0	6.59552	0	7.08042	0	7.30951	0	7.81876	0	6.35465	0	7.4249	0	6.90417	0	6.55785	0
ILMN_2358714	4.56231	0.816156	4.57398	0.78025	4.56198	0.82069	4.56884	0.807956	4.59131	0.702216	4.53113	0.922237	4.5544	0.867769	4.50633	0.971193	4.50681	0.951321	4.50361	0.965706	4.46697	0.989026	4.48962	0.970711	4.53518	0.921016	4.54546	0.884507	4.51892	0.946429	4.56007	0.830709	4.51839	0.950617	4.5512	0.835635	4.61713	0.626741	4.58814	0.769337	4.49425	0.982044	4.55047	0.875862	4.52416	0.934516	4.70739	0.298772
ILMN_1718297	6.59407	0	6.4416	0	7.35898	0	6.82582	0	6.83814	0	6.44764	0	7.46708	0	7.30381	0	6.88526	0	6.68973	0	7.04808	0	7.05442	0	6.88184	0	7.62612	0	6.01726	0	6.05709	0	6.3578	0	7.51566	0	7.18055	0	6.18894	0	8.1255	0	6.65563	0	6.99925	0	6.17355	0
ILMN_1716446	5.85991	0	6.48985	0	6.28759	0	6.52736	0	6.42828	0	6.81309	0	6.36061	0	6.81945	0	6.12652	0	5.60144	0	6.57999	0	6.22475	0	6.08385	0	5.46451	0	6.0514	0	5.38226	0.0209974	7.15859	0	6.3435	0	6.38496	0	6.70876	0	7.11611	0	6.02992	0	6.71561	0	6.29881	0
ILMN_1714000	4.66356	0.398329	4.59283	0.700974	4.55652	0.844138	4.66818	0.45679	4.6196	0.559557	4.54891	0.877217	4.6572	0.490358	4.67985	0.412894	4.54974	0.858136	4.77658	0.168724	4.53201	0.899863	4.54384	0.88145	4.83047	0.0789845	4.57969	0.788732	4.58633	0.717033	4.54995	0.864829	4.66896	0.444444	4.66222	0.466851	4.5774	0.796657	4.55707	0.867403	4.89144	0.100829	4.61805	0.609655	4.62589	0.609823	4.60256	0.683492
ILMN_1664776	9.32602	0	9.63992	0	9.91682	0	9.46824	0	9.98741	0	10.1228	0	10.0635	0	9.91609	0	9.79381	0	9.74875	0	10.0178	0	9.80993	0	9.93897	0	9.78697	0	9.15568	0	9.35689	0	9.90268	0	10.1492	0	9.89501	0	9.25333	0	9.66242	0	9.98463	0	10.2732	0	10.0074	0
ILMN_3235234	4.69789	0.281337	4.67503	0.394993	4.57274	0.769655	4.52337	0.925926	4.59497	0.680055	4.61567	0.642565	4.58971	0.738292	4.64396	0.529492	4.57988	0.742698	4.58519	0.72428	4.64438	0.497942	4.70255	0.322176	4.64031	0.499295	4.56145	0.850704	4.47892	0.990385	4.68338	0.461942	4.62517	0.60631	4.65829	0.476519	4.56439	0.842618	4.5656	0.849448	4.65423	0.535912	4.59383	0.707586	4.60209	0.6794	4.62611	0.594816
ILMN_1737146	9.0161	0	8.83609	0	9.24006	0	9.34517	0	9.28256	0	9.57665	0	9.23163	0	9.09647	0	9.57285	0	9.11162	0	9.13778	0	9.15272	0	9.30061	0	9.48137	0	9.27629	0	10.0786	0	9.58139	0	9.31402	0	9.33826	0	8.36465	0	9.07354	0	9.3748	0	9.51208	0	8.83709	0
ILMN_3310136	4.65913	0.415042	4.58614	0.744089	4.57279	0.769655	4.426	1	4.51445	0.944598	4.54	0.897681	4.74503	0.261708	4.67917	0.414266	4.70131	0.293463	4.57675	0.770919	4.53373	0.894376	4.73117	0.242678	4.49881	0.978843	4.48247	0.990141	4.58993	0.703297	4.89604	0.132546	4.82657	0.119342	4.6508	0.493094	4.55898	0.856546	4.49647	0.979282	4.71779	0.319061	4.74516	0.213793	4.54844	0.882674	4.53559	0.889495
ILMN_2346841	4.57098	0.777159	4.7315	0.250348	4.73258	0.213793	4.65697	0.482853	4.64781	0.452909	4.68189	0.372442	4.63287	0.567493	4.5639	0.828532	4.54455	0.880389	4.70014	0.297668	4.57808	0.762689	4.54998	0.866109	4.64393	0.48519	4.54918	0.880282	4.50379	0.971154	4.50347	0.958005	4.61956	0.622771	4.625	0.603591	4.60389	0.696379	4.59344	0.75	4.55225	0.889503	4.55183	0.873103	4.59718	0.705321	4.57361	0.793997
ILMN_1663916	7.91998	0	7.85732	0	7.94832	0	8.14774	0	8.18435	0	7.97258	0	7.61571	0	8.21259	0	8.28022	0	8.22925	0	7.98589	0	7.86524	0	7.80338	0	7.94766	0	7.79198	0	8.62353	0	7.68362	0	8.51386	0	7.88464	0	8.43393	0	8.43355	0	8.4856	0	7.35793	0	7.75644	0
ILMN_1813704	8.99125	0	8.16514	0	7.78638	0	5.78121	0	5.65777	0	6.18052	0	4.88936	0.0812672	7.37775	0	7.16243	0	7.40663	0	7.00103	0	7.8337	0	7.09032	0	7.71295	0	7.57125	0	5.24638	0.0341207	8.87698	0	6.19291	0	8.69994	0	8.23111	0	5.13216	0.0179558	4.58128	0.766897	5.88689	0	5.85436	0
ILMN_1892859	4.69542	0.286908	4.77669	0.166898	4.64813	0.474483	4.69001	0.388203	4.75222	0.168975	4.91027	0.0654843	4.58412	0.767218	4.51442	0.961591	4.72901	0.22114	4.92899	0.0356653	4.7581	0.186557	5.02179	0.013947	4.83415	0.0719323	4.72086	0.283099	4.60885	0.642857	4.82069	0.192913	4.67077	0.441701	4.8157	0.131215	4.63944	0.498607	4.75874	0.313536	4.69564	0.383978	4.79793	0.144828	4.73795	0.260573	4.64169	0.518417
ILMN_1667362	4.54687	0.860724	4.58543	0.748261	4.56364	0.811034	4.57735	0.768176	4.6436	0.465374	4.61997	0.624829	4.45779	0.998623	4.63032	0.578875	4.48281	0.974965	4.61491	0.599451	4.54899	0.864198	4.5685	0.806137	4.56778	0.811001	4.59539	0.733803	4.5265	0.918956	4.65327	0.528871	4.62724	0.596708	4.7036	0.328729	4.5485	0.883008	4.60733	0.711326	4.53318	0.933702	4.82942	0.118621	4.54421	0.893588	4.64403	0.502046
ILMN_1776047	9.34427	0	8.82248	0	9.05103	0	8.92159	0	9.07976	0	8.72873	0	8.99439	0	8.86881	0	8.8022	0	8.93937	0	9.03494	0	8.68268	0	8.85874	0	8.82686	0	8.97821	0	8.57069	0	8.9831	0	8.5591	0	8.70939	0	8.63538	0	8.50911	0	8.96044	0	9.13567	0	8.66433	0
ILMN_3251207	5.82229	0	5.08044	0.00556328	5.76164	0	4.93853	0.0631001	5.5789	0	5.69043	0	5.33122	0	5.107	0.0109739	6.03627	0	5.4248	0	5.58908	0	5.90931	0	5.4052	0	5.41992	0	5.32983	0	5.58373	0.00918635	5.55181	0	5.64364	0	5.18118	0	4.77492	0.279006	5.58593	0	5.39893	0	5.18497	0	5.81961	0
ILMN_1800374	5.23452	0	6.34696	0	5.41623	0	5.65267	0	5.8576	0	5.39516	0	5.79685	0	6.40248	0	6.71543	0	5.41399	0	5.37651	0	5.95054	0	6.00174	0	5.96798	0	5.88407	0	5.47985	0.0104987	5.46395	0	5.89506	0	5.2802	0	5.93111	0	5.8112	0	4.96357	0.0427586	5.26462	0	5.09346	0.00545703
ILMN_1729640	5.34903	0	5.57336	0	6.79826	0	5.62975	0	6.28536	0	7.24072	0	6.34711	0	6.28645	0	6.11198	0	5.82312	0	6.72915	0	6.12556	0	6.56982	0	6.98396	0	6.28307	0	6.12366	0	6.88011	0	6.19353	0	6.30571	0	4.83987	0.183702	7.12221	0	6.3259	0	6.3435	0	6.60401	0
ILMN_3270637	4.73391	0.196379	4.70882	0.308762	4.8347	0.0786207	4.82766	0.130316	4.71155	0.239612	4.77596	0.156889	4.64703	0.526171	4.7005	0.345679	4.61844	0.578581	4.7396	0.219479	4.74401	0.213992	4.83221	0.0948396	5.19555	0	4.65171	0.508451	5.02134	0.0178571	4.68169	0.463255	4.72091	0.272977	4.859	0.10221	4.71156	0.245125	4.91503	0.124309	4.96077	0.0635359	4.59346	0.713103	4.49188	0.979536	4.66585	0.424284
ILMN_1689154	4.67335	0.366295	4.58533	0.748261	4.60751	0.623448	4.65039	0.507545	4.5588	0.83241	4.64806	0.493861	4.66337	0.475207	4.69467	0.37037	4.63653	0.493741	4.57401	0.772291	4.67779	0.374486	4.66227	0.439331	4.59059	0.724965	4.51365	0.95493	4.59073	0.700549	4.68366	0.46063	4.59536	0.699588	4.70119	0.342541	4.69409	0.296657	4.48643	0.984807	4.49541	0.979282	4.57368	0.790345	4.55906	0.843111	4.64854	0.489768
ILMN_1655880	5.58857	0	5.55167	0	5.61011	0	5.63974	0	5.12477	0	5.77545	0	6.01991	0	4.98277	0.0384088	5.50541	0	5.14903	0	5.82593	0	5.90475	0	5.8678	0	6.49341	0	6.08578	0	4.86321	0.152231	5.61384	0	5.5609	0	5.37739	0	5.78728	0	5.69966	0	5.86742	0	5.57641	0	5.12201	0
ILMN_1710219	4.82822	0.0668524	4.67582	0.393602	4.70821	0.267586	4.58154	0.757202	4.81853	0.0941828	4.74711	0.204638	4.48225	0.987603	4.66414	0.465021	4.63503	0.502086	4.59463	0.684499	4.68787	0.340192	4.63918	0.521618	4.77495	0.145275	4.59026	0.749296	4.6096	0.642857	4.84282	0.173228	4.63231	0.576132	4.54781	0.849448	4.6212	0.604457	4.60879	0.707182	4.53704	0.929558	4.73593	0.230345	4.69263	0.364256	4.61911	0.619372
ILMN_1792671	6.17444	0	5.47299	0	6.54163	0	5.53554	0	6.25776	0	6.34973	0	5.27802	0	4.95194	0.0534979	6.76465	0	5.841	0	5.73595	0	6.47238	0	7.27292	0	5.71979	0	4.90115	0.0535714	6.34973	0	6.62632	0	6.4154	0	5.6795	0	4.58171	0.796961	6.83354	0	5.22959	0	6.96163	0	6.08883	0
ILMN_1762243	4.62668	0.558496	4.59732	0.674548	4.59225	0.684138	4.74169	0.266118	4.68974	0.313019	4.6608	0.451569	4.66683	0.466942	4.63647	0.565158	4.5591	0.819193	4.62473	0.563786	4.64669	0.489712	4.7765	0.146444	4.60307	0.67842	4.67545	0.419718	4.59785	0.68544	4.55057	0.862205	4.78443	0.161866	4.49798	0.968232	4.94091	0.0208914	4.91103	0.127072	4.64348	0.574586	4.63602	0.546207	4.63652	0.567531	4.69797	0.321965
ILMN_1824196	5.98536	0	5.98649	0	5.61292	0	5.10546	0.0205761	5.44482	0	5.60823	0	5.60204	0	5.81791	0	5.4921	0	5.42736	0	5.68505	0	5.19263	0	5.12146	0	4.85768	0.0704225	5.44355	0	4.94204	0.106299	5.02861	0.0164609	5.30213	0	5.68626	0	5.93141	0	6.46087	0	5.39824	0	4.96372	0.0450205	5.14777	0
ILMN_2301725	4.896	0.0292479	4.86111	0.069541	4.98424	0.0193103	4.55831	0.829904	4.90219	0.0429363	4.7491	0.20191	4.61819	0.621212	4.96663	0.0438957	4.67684	0.369958	5.1806	0	4.85906	0.0823045	4.76982	0.158996	4.81083	0.100141	4.8938	0.0422535	5.07151	0.00961538	4.68984	0.439633	5.04505	0.0109739	4.88244	0.0842541	4.87666	0.04039	5.22095	0.0303867	4.83665	0.14779	4.88792	0.0689655	4.91006	0.0668486	5.01114	0.0218281
ILMN_1791366	4.74857	0.16156	4.99752	0.0180807	4.59008	0.696552	4.67078	0.44856	4.66247	0.393352	4.72416	0.25648	4.72799	0.304408	5.83266	0	4.64795	0.456189	4.71518	0.266118	4.80232	0.123457	4.78931	0.135286	4.57526	0.784203	4.67674	0.41831	5.01563	0.0192308	5.04661	0.0761155	4.64962	0.51166	4.7915	0.156077	4.54665	0.884401	4.54068	0.907459	4.6288	0.638122	4.83161	0.114483	4.75671	0.215553	4.94543	0.0368349
ILMN_1674344	4.61795	0.600279	4.54457	0.859527	4.55307	0.851034	4.5511	0.861454	4.55236	0.850416	4.52512	0.93588	4.70768	0.348485	4.50123	0.973937	4.58499	0.721836	4.74369	0.211248	4.46192	0.99177	4.55587	0.849372	4.61795	0.600846	4.60531	0.691549	4.82113	0.119505	4.67874	0.469816	4.54431	0.887517	4.64597	0.517956	4.57785	0.795265	4.55296	0.879834	4.56532	0.843923	4.57415	0.788966	4.56082	0.839018	4.59586	0.71487
ILMN_1784766	7.45007	0	7.50595	0	7.34961	0	8.28644	0	7.89492	0	7.24922	0	7.69974	0	7.63058	0	7.12541	0	7.65261	0	7.53018	0	7.51336	0	7.79504	0	6.99036	0	7.98622	0	8.06021	0	7.00251	0	7.41701	0	7.21801	0	8.43448	0	7.70586	0	7.96365	0	7.49706	0	8.00484	0
ILMN_1763200	4.85505	0.0501393	5.25403	0	4.8691	0.0606897	4.75663	0.241427	4.74373	0.18144	4.70713	0.305593	4.78566	0.18595	4.88427	0.085048	4.8351	0.0834492	5.31006	0	5.129	0	4.88841	0.0474198	5.12509	0	4.70679	0.323944	4.8731	0.0673077	5.31702	0.023622	5.15107	0	4.83888	0.111878	4.69505	0.295265	4.76918	0.291436	4.8261	0.156077	4.74852	0.206897	4.84061	0.110505	4.93945	0.0395634
ILMN_2262901	7.32575	0	7.38644	0	6.8803	0	6.71646	0	6.68219	0	7.34883	0	7.05416	0	6.46819	0	6.66436	0	6.8831	0	6.79314	0	6.94251	0	6.66066	0	6.90905	0	6.91024	0	6.75019	0	7.13204	0	6.86871	0	7.13774	0	6.57021	0	7.44768	0	7.29211	0	7.06166	0	6.49461	0
ILMN_1695354	4.74004	0.175487	4.74036	0.229485	4.98465	0.0193103	4.97189	0.0452675	4.98366	0.0138504	4.74607	0.206003	4.87052	0.0991736	4.5719	0.792867	5.04582	0.00417246	5.10476	0.00411523	4.7275	0.249657	5.84293	0	5.17985	0	5.52392	0	5.01671	0.0192308	4.61486	0.649606	5.27823	0	5.61062	0	4.97724	0.00696379	4.71645	0.393646	4.79906	0.191989	4.87122	0.0855172	5.011	0.0354707	5.73426	0
ILMN_2326324	5.15282	0	5.16527	0	5.49842	0	4.93522	0.0644719	5.08912	0	5.24121	0	5.69947	0	5.41176	0	5.16382	0	5.18032	0	4.99597	0.0164609	5.16963	0	4.86361	0.0521862	4.92276	0.0295775	4.81294	0.123626	4.65128	0.535433	4.96114	0.037037	5.15458	0.00552486	5.15584	0	4.9411	0.114641	5.03881	0.0414365	5.16623	0	5.50969	0	5.18759	0
ILMN_1691899	4.73763	0.182451	4.69238	0.347705	4.70548	0.273103	4.8218	0.135802	4.59275	0.693906	4.61887	0.627558	4.77717	0.198347	4.88234	0.0864198	4.6633	0.415855	4.73204	0.237311	4.69224	0.33059	4.75762	0.181311	4.75304	0.176305	4.81445	0.108451	4.76231	0.199176	4.7714	0.257218	4.7077	0.316872	4.6364	0.546961	4.69795	0.289694	4.69733	0.453039	4.77131	0.223757	4.67321	0.402759	4.7676	0.193724	4.83094	0.103683
ILMN_1703727	7.1323	0	6.83592	0	6.58281	0	6.28556	0	6.94593	0	6.59596	0	6.89862	0	6.74968	0	6.82152	0	7.24508	0	6.92718	0	6.52198	0	6.66131	0	5.88538	0	6.84771	0	7.11039	0	6.72181	0	6.72389	0	6.41965	0	6.95498	0	7.35335	0	6.61441	0	6.32184	0	6.6467	0
ILMN_1886900	4.68041	0.346797	4.58275	0.753825	4.6418	0.486897	4.60022	0.691358	4.71262	0.238227	4.5741	0.79809	4.64459	0.533058	4.58635	0.757202	4.49635	0.959666	4.57664	0.770919	4.65477	0.45679	4.69846	0.334728	4.55137	0.866008	4.57052	0.826761	4.58939	0.703297	4.63837	0.581365	4.65997	0.471879	4.66313	0.464088	4.63906	0.5	4.54545	0.896409	4.67856	0.433702	4.57483	0.787586	4.56418	0.825375	4.60412	0.678035
ILMN_3243457	4.754	0.153203	4.62387	0.579972	4.92138	0.0317241	4.71739	0.316872	4.6341	0.49723	4.88812	0.0723056	4.8469	0.114325	4.65062	0.506173	4.62758	0.535466	4.76394	0.1893	4.66804	0.408779	4.73634	0.223152	4.66707	0.397743	4.8091	0.116901	4.60215	0.668956	5.06388	0.0721785	4.67262	0.438957	4.66878	0.444751	4.68904	0.310585	4.60646	0.719613	4.76178	0.237569	4.76779	0.18069	4.67719	0.417462	4.65493	0.472033
ILMN_1738578	6.85096	0	7.09055	0	5.87358	0	6.52636	0	6.17444	0	6.01336	0	5.5911	0	5.87819	0	6.53931	0	6.84316	0	6.60911	0	6.07177	0	7.12404	0	5.53265	0	7.42924	0	6.75712	0	7.43526	0	5.26323	0	6.26064	0	6.30673	0	7.3004	0	5.81023	0	6.55785	0	6.57164	0
ILMN_1909417	4.62897	0.545961	4.66255	0.435327	4.61979	0.577931	4.68651	0.400549	4.6075	0.616343	4.71311	0.290587	4.77489	0.199725	4.80108	0.170096	4.77563	0.139082	4.56782	0.794239	4.65882	0.445816	4.61233	0.619247	4.69547	0.314528	4.82488	0.102817	4.67379	0.394231	4.80421	0.216535	4.714	0.293553	4.58885	0.707182	4.74965	0.174095	4.64108	0.599448	4.71007	0.339779	4.72752	0.253793	4.79581	0.152797	4.72012	0.272851
ILMN_1660964	4.88759	0.0320334	4.91053	0.0514604	4.92544	0.0303448	5.01827	0.0301783	4.78118	0.130194	4.59967	0.716235	4.63105	0.571625	4.51973	0.951989	4.77479	0.139082	4.75527	0.198903	4.60871	0.635117	4.73212	0.23431	4.92124	0.0253879	5.62323	0	5.79348	0	5.19344	0.0393701	5.10848	0.00137174	4.90365	0.070442	4.77792	0.135097	5.47715	0	4.63452	0.610497	5.0549	0.0151724	6.23863	0	5.10185	0.00136426
ILMN_1773395	6.11557	0	5.43991	0	5.41547	0	5.62528	0	5.17647	0	6.10266	0	5.78817	0	6.34374	0	5.54912	0	5.1026	0.00411523	6.07634	0	4.9347	0.0320781	5.47684	0	5.15546	0	5.56483	0	5.279	0.0275591	5.69578	0	5.94198	0	5.19981	0	5.20897	0.0331492	5.10743	0.0207182	5.70875	0	5.45899	0	5.90619	0
ILMN_1762003	5.31157	0	4.91631	0.0486787	5.44725	0	5.42561	0	5.25124	0	5.18568	0	5.1718	0.00413223	5.36448	0	5.46339	0	5.57114	0	4.98034	0.0205761	5.42493	0	4.81174	0.100141	5.52737	0	5.26678	0	6.40619	0	4.94274	0.048011	5.16771	0.00276243	5.04921	0	5.33414	0.00966851	5.13843	0.0165746	4.92015	0.0524138	6.05044	0	5.78041	0
ILMN_1779279	7.22075	0	7.2817	0	7.68761	0	7.22643	0	8.06638	0	7.69884	0	7.5101	0	7.67201	0	7.37023	0	7.17854	0	7.75362	0	7.39531	0	7.58292	0	7.62377	0	7.64505	0	7.6661	0	7.26812	0	7.31252	0	7.84056	0	7.53765	0	7.76422	0	7.26643	0	7.80895	0	7.6058	0
ILMN_1911677	4.98849	0.00696379	4.74831	0.212796	4.94551	0.0234483	4.75721	0.241427	4.77401	0.141274	4.94451	0.047749	5.31956	0	4.78643	0.175583	4.97109	0.0250348	5.14057	0	4.85652	0.0836763	5.23393	0	4.99373	0.00705219	5.48528	0	4.91262	0.0494505	4.75872	0.278215	4.75435	0.208505	4.80994	0.133978	4.8483	0.0557103	4.83214	0.190608	4.88597	0.109116	4.91422	0.0537931	4.70035	0.343793	4.68465	0.364256
ILMN_1777170	4.54287	0.877437	4.48848	0.986092	4.61311	0.604138	4.69052	0.388203	4.55456	0.844875	4.63923	0.525239	4.60941	0.668044	4.53305	0.928669	4.58566	0.713491	4.60481	0.644719	4.70951	0.285322	4.65702	0.447699	4.6528	0.45275	4.59946	0.709859	4.64808	0.491758	4.61481	0.649606	4.51816	0.950617	4.53073	0.899171	4.58374	0.774373	4.66071	0.541436	4.52434	0.946133	4.71014	0.292414	4.6967	0.353342	4.59577	0.71487
ILMN_2384216	5.33597	0	5.82384	0	6.42673	0	5.09644	0.0219479	6.17388	0	6.56574	0	6.54558	0	5.99437	0	6.59249	0	6.66171	0	5.93532	0	6.36994	0	6.2859	0	5.44827	0	5.81636	0	7.37793	0	6.18322	0	6.27415	0	5.69461	0	4.9951	0.0883978	5.67055	0	5.87426	0	5.96542	0	5.97736	0
ILMN_1776582	7.56283	0	6.82823	0	7.50129	0	6.98173	0	7.33284	0	7.41875	0	7.3268	0	6.57958	0	7.44036	0	7.76	0	7.325	0	8.12203	0	7.70441	0	8.08484	0	6.66811	0	7.51336	0	7.69165	0	7.45763	0	7.39041	0	7.88168	0	6.81965	0	7.6337	0	7.42365	0	7.094	0
ILMN_1676058	4.65814	0.416435	4.62725	0.561892	4.70038	0.291034	4.61826	0.632373	4.57385	0.778393	4.73352	0.225102	4.70611	0.35124	4.51708	0.958848	4.55073	0.853964	4.71648	0.263374	4.62963	0.552812	4.76229	0.174338	4.93247	0.022567	4.85447	0.0732394	4.58393	0.726648	4.58531	0.748031	4.64643	0.524005	4.81627	0.131215	4.73496	0.194986	4.76656	0.298343	4.82861	0.154696	4.73565	0.230345	4.75266	0.229195	5.04666	0.0177353
ILMN_1802089	5.2009	0	6.01475	0	5.17489	0	5.71132	0	4.83725	0.0775623	5.01124	0.0190996	4.96467	0.0495868	5.66816	0	5.44858	0	5.10635	0.00411523	5.11732	0	5.87417	0	5.91374	0	5.87078	0	5.65684	0	5.13719	0.0564304	4.66726	0.45679	5.76348	0	4.81319	0.0905292	4.56349	0.854972	4.76902	0.225138	5.47803	0	5.67055	0	5.04466	0.0177353
ILMN_1748235	4.5232	0.928969	4.58783	0.730181	4.53772	0.896552	4.5544	0.840878	4.56217	0.825485	4.62592	0.592087	4.87046	0.0991736	4.68612	0.40192	4.73509	0.205841	4.63605	0.525377	4.71884	0.270233	4.60421	0.638773	4.59263	0.716502	4.65538	0.487324	4.54145	0.875	4.89157	0.133858	4.61341	0.636488	4.61043	0.649171	4.62881	0.558496	4.59778	0.73895	4.65561	0.530387	4.68451	0.368276	4.50477	0.963165	4.63225	0.557981
ILMN_3195954	7.92174	0	7.71987	0	8.02415	0	7.97018	0	7.81062	0	7.53449	0	7.50924	0	7.51074	0	7.78839	0	7.85025	0	7.74538	0	7.60804	0	7.4552	0	7.84339	0	7.48852	0	8.21434	0	7.32911	0	7.42034	0	7.79803	0	7.39333	0	7.55204	0	7.98321	0	7.94407	0	7.81795	0
ILMN_1778013	4.90105	0.0278552	5.41334	0	4.72345	0.238621	4.60643	0.677641	5.08689	0	4.84067	0.102319	4.62899	0.586777	5.17623	0	5.33252	0	5.24528	0	4.96738	0.0260631	5.34605	0	5.68993	0	4.77644	0.177465	5.43	0	4.76837	0.26378	5.08068	0.00685871	5.56386	0	4.79372	0.111421	5.90694	0	5.67527	0	5.21612	0	5.05885	0.0218281	5.28092	0
ILMN_1665323	4.95244	0.0153203	4.98355	0.0236439	4.84133	0.0717241	5.24446	0	5.01413	0.00415512	4.93084	0.058663	4.65448	0.502755	4.88869	0.079561	4.84862	0.0709318	4.94331	0.0315501	4.79596	0.134431	4.85059	0.0739191	4.86658	0.0479549	4.76687	0.188732	4.85469	0.0837912	5.02093	0.0813648	4.73389	0.249657	4.74518	0.227901	4.74666	0.182451	5.22642	0.0290055	4.81871	0.165746	5.10941	0.00551724	4.97885	0.0381992	4.68331	0.373806
ILMN_1663559	4.69834	0.281337	4.92128	0.0458971	4.79018	0.122759	4.93001	0.0672154	4.84721	0.0706371	4.86541	0.0859482	5.16755	0.00413223	5.19255	0	4.9052	0.0417246	5.32571	0	4.9923	0.0178326	4.87418	0.055788	5.11022	0	5.54468	0	5.29178	0	4.74626	0.300525	4.90262	0.0658436	5.46668	0	4.79946	0.107242	4.8334	0.190608	4.80424	0.185083	5.05374	0.0151724	4.80243	0.144611	4.8421	0.095498
ILMN_2238795	4.85245	0.0543175	5.36251	0	4.78542	0.124138	5.91866	0	5.14637	0	5.21051	0	5.57452	0	5.32915	0	5.91786	0	5.4187	0	5.60364	0	5.48958	0	5.99421	0	5.5454	0	5.76131	0	5.11422	0.0629921	5.24702	0	5.93952	0	5.69446	0	6.11216	0	5.65444	0	5.02894	0.0206897	5.38781	0	4.95005	0.0368349
ILMN_1669888	4.79805	0.0877437	4.85232	0.0764951	4.72489	0.235862	4.76989	0.216735	4.90447	0.0415512	4.91307	0.0641201	4.97136	0.046832	4.99185	0.0356653	4.65156	0.447844	5.20858	0	4.76489	0.18107	4.90627	0.0404463	4.74386	0.19464	4.91444	0.0295775	4.99638	0.0247253	5.56431	0.00918635	5.27771	0	4.77545	0.172652	4.66714	0.389972	4.62644	0.642265	5.37053	0	4.81377	0.135172	4.65139	0.52251	4.82592	0.109141
ILMN_3237608	4.87084	0.0417827	5.15148	0	5.22599	0	5.80095	0	5.47311	0	5.24913	0	5.43	0	5.03414	0.0288066	5.15407	0	5.45308	0	5.1764	0	5.12631	0	4.9236	0.0239774	4.89712	0.0408451	4.88349	0.0604396	5.57288	0.00918635	4.85432	0.0877915	4.86461	0.0939227	4.9979	0.00278552	4.76546	0.299724	5.2947	0	5.29616	0	5.32835	0	5.76994	0
ILMN_1665144	4.54425	0.870474	4.64531	0.49235	4.63267	0.522759	4.58632	0.743484	4.67363	0.365651	4.59761	0.725784	4.65833	0.484848	4.60957	0.665295	4.68329	0.340751	4.62346	0.567901	4.66771	0.410151	4.70355	0.319386	4.62177	0.582511	4.49312	0.978873	4.74626	0.232143	4.54935	0.866142	4.58573	0.743484	4.60528	0.662983	4.6584	0.430362	4.58358	0.785912	4.62031	0.664365	4.65235	0.482759	4.61938	0.620737	4.63767	0.530696
ILMN_1721614	5.92278	0	5.88418	0	5.66946	0	5.51617	0	5.73131	0	5.13766	0	5.45027	0	5.43589	0	6.48458	0	5.13441	0	5.43239	0	5.74197	0	5.45732	0	5.25523	0	6.55946	0	6.73817	0	6.04229	0	6.24659	0	5.30951	0	5.54125	0	6.25407	0	6.03509	0	5.84281	0	6.21396	0
ILMN_3201026	4.74255	0.171309	4.6295	0.550765	4.65742	0.434483	4.71402	0.320988	4.65798	0.414127	4.76905	0.165075	4.57045	0.81405	4.71847	0.300412	4.59309	0.684284	4.67297	0.395062	4.7156	0.27572	4.69187	0.35007	4.65584	0.441467	4.79566	0.13662	4.63513	0.556319	4.57361	0.790026	4.59133	0.713306	4.69058	0.368785	4.78397	0.128134	4.6991	0.441989	4.60554	0.707182	4.52641	0.944828	4.87106	0.0859482	4.68722	0.353342
ILMN_1709795	7.77787	0	8.05453	0	8.4279	0	8.57346	0	8.76393	0	8.68121	0	8.66934	0	9.05103	0	7.92174	0	8.67063	0	8.74375	0	7.42458	0	8.54507	0	7.04109	0	7.36449	0	8.8264	0	7.47124	0	8.44861	0	8.75209	0	9.2385	0	8.00984	0	8.53612	0	7.75644	0	8.17089	0
ILMN_1709399	4.68629	0.32312	4.54466	0.859527	4.63632	0.504828	4.51233	0.957476	4.70403	0.263158	4.93209	0.0572988	4.69312	0.384298	4.52974	0.935528	4.55891	0.820584	4.44673	0.997257	4.6563	0.454047	4.75567	0.182706	4.55944	0.83921	4.53545	0.915493	4.67167	0.40522	4.59562	0.717848	4.74371	0.223594	4.54494	0.860497	4.64198	0.488858	4.72194	0.385359	4.74224	0.265193	4.67464	0.397241	4.5504	0.878581	5.22865	0
ILMN_3244439	4.83668	0.0640669	4.77989	0.158554	5.01838	0.0124138	4.84595	0.113855	5.10523	0	5.21903	0	4.69341	0.384298	4.75738	0.21262	4.88655	0.0472879	4.73401	0.230453	4.73869	0.222222	4.62235	0.580195	5.17581	0	4.67784	0.41831	4.71051	0.302198	4.77503	0.246719	4.93071	0.0507545	5.93285	0	4.99611	0.00278552	4.68232	0.483425	4.85552	0.138122	4.60582	0.656552	4.63514	0.570259	5.44572	0
ILMN_1788237	4.9661	0.0139276	5.06074	0.00834492	5.14187	0	5.01124	0.0301783	4.73601	0.193906	5.39056	0	5.54336	0	5.10365	0.0137174	5.58701	0	5.13586	0	4.73054	0.240055	4.99028	0.0223152	5.67081	0	4.77902	0.171831	5.30677	0	6.08854	0	5.06689	0.00685871	5.53969	0	5.5605	0	4.6742	0.506906	6.56821	0	4.92323	0.0510345	5.80959	0	6.00853	0
ILMN_2174341	4.55118	0.850975	4.56331	0.805285	4.46654	0.994483	4.53729	0.898491	4.47464	0.990305	4.49541	0.979536	4.47537	0.991736	4.50477	0.972565	4.59435	0.675939	4.64183	0.502058	4.49837	0.975309	4.5219	0.935844	4.56638	0.813822	4.56112	0.850704	4.56686	0.787088	4.81072	0.200787	4.50198	0.96845	4.70037	0.343923	4.55102	0.877437	4.67793	0.495856	4.45676	0.998619	4.56217	0.833103	4.46619	0.995907	4.56699	0.810368
ILMN_1709339	7.04514	0	7.55997	0	6.46289	0	6.05293	0	7.19521	0	6.21714	0	6.88218	0	6.79526	0	6.96078	0	7.15072	0	6.82507	0	6.34824	0	6.97778	0	5.93493	0	6.33605	0	7.04533	0	6.91673	0	6.8312	0	6.80021	0	7.21948	0	7.04324	0	7.06145	0	5.92848	0	6.97686	0
ILMN_3297605	4.62789	0.554318	4.63285	0.532684	4.69661	0.303448	4.56718	0.809328	4.55905	0.83241	4.65711	0.463847	4.63137	0.571625	4.5846	0.759945	4.71876	0.247566	4.61211	0.604938	4.62947	0.554184	4.70915	0.299861	4.68053	0.344147	4.64656	0.522535	4.62675	0.586538	4.76106	0.272966	4.56359	0.825789	4.61491	0.633978	4.54785	0.883008	4.5538	0.877072	4.85996	0.132597	4.61636	0.615172	4.57475	0.789905	4.4637	0.991814
ILMN_1663759	6.48349	0	6.94079	0	6.48213	0	7.06407	0	6.13523	0	6.007	0	6.40126	0	6.68442	0	7.19123	0	5.77941	0	6.44372	0	7.04949	0	6.72537	0	7.23576	0	7.66444	0	6.6242	0	6.70546	0	6.16148	0	6.14536	0	6.97584	0	6.41947	0	6.93082	0	5.76695	0	6.69223	0
ILMN_3227407	4.90855	0.0236769	4.55244	0.840056	4.5653	0.806897	4.65209	0.495199	4.67148	0.371191	4.50279	0.972715	4.72129	0.316804	4.65951	0.478738	4.71426	0.257302	4.61757	0.591221	4.53647	0.891632	4.63435	0.53696	4.6082	0.657264	4.6385	0.552113	4.67427	0.392857	4.5779	0.775591	4.61056	0.648834	4.55268	0.83011	4.59758	0.722841	4.66986	0.520718	5.29321	0	4.54393	0.889655	4.63052	0.587995	4.60243	0.684857
ILMN_1771962	5.26079	0	4.7835	0.150209	4.77072	0.147586	4.68484	0.406036	4.81253	0.098338	4.79469	0.133697	4.93762	0.0606061	4.68028	0.411523	4.99195	0.0208623	5.04291	0.0137174	4.85347	0.085048	5.24843	0	4.68981	0.324401	4.78436	0.157746	4.98295	0.0274725	4.84636	0.164042	4.71029	0.308642	4.99154	0.0262431	5.01896	0	4.81525	0.211326	4.75418	0.251381	4.75772	0.191724	4.8006	0.14734	4.74722	0.215553
ILMN_2357770	9.47301	0	9.37649	0	9.12141	0	9.55658	0	8.88927	0	9.22239	0	9.30726	0	9.28256	0	9.38508	0	9.37649	0	8.95874	0	9.55724	0	9.28499	0	9.36483	0	9.15765	0	9.84673	0	9.28176	0	9.5182	0	9.11651	0	8.95617	0	8.90253	0	9.09235	0	9.36113	0	9.15691	0
ILMN_1803408	4.66341	0.399721	4.64593	0.49235	4.66719	0.406897	4.57743	0.768176	4.69979	0.272853	4.84638	0.0995907	4.68429	0.404959	4.75958	0.209877	4.70018	0.299026	4.73517	0.230453	4.61468	0.609053	4.62457	0.573222	4.52444	0.937941	5.41276	0	4.76343	0.196429	4.60741	0.675853	4.67387	0.436214	4.641	0.538674	4.72955	0.203343	4.67198	0.515193	4.78744	0.203039	4.78264	0.166897	4.81947	0.129604	4.59629	0.712142
ILMN_1708778	5.35765	0	4.94915	0.0333797	4.90279	0.0358621	5.6424	0	4.86577	0.0567867	4.71955	0.272851	4.58054	0.780992	5.51908	0	5.6919	0	5.34552	0	5.51093	0	4.76003	0.177127	5.06102	0	4.90639	0.0338028	5.99451	0	4.87954	0.141732	6.27699	0	4.77262	0.175414	5.28329	0	4.77487	0.279006	4.65943	0.512431	4.6784	0.384828	5.68079	0	5.45759	0
ILMN_3201216	9.90988	0	9.92631	0	10.0493	0	9.92492	0	9.86702	0	9.74875	0	9.81562	0	9.86376	0	10.2962	0	10.1718	0	9.62606	0	10.0267	0	9.96585	0	10.2616	0	9.93109	0	10.6157	0	9.81491	0	9.73626	0	9.96685	0	9.74875	0	9.61007	0	9.79831	0	9.84113	0	9.9453	0
ILMN_1694847	6.48304	0	5.33155	0	6.1801	0	6.03509	0	5.87616	0	6.2925	0	6.13803	0	6.46752	0	6.87693	0	6.3911	0	5.82656	0	5.65113	0	5.47973	0	6.46942	0	6.06482	0	6.81153	0	6.19693	0	6.26107	0	5.96885	0	6.63729	0	4.81661	0.16989	6.18571	0	7.16107	0	6.84316	0
ILMN_1714820	10.4356	0	9.56448	0	10.4019	0	9.76512	0	10.2743	0	9.93253	0	9.98302	0	10.1555	0	9.72105	0	10.1956	0	10.2919	0	9.58296	0	10.2292	0	10.5101	0	9.70412	0	9.19068	0	10.4334	0	9.78165	0	10.2645	0	9.95623	0	10.0014	0	9.56625	0	9.64754	0	9.70961	0
ILMN_1795104	4.74959	0.16156	4.71632	0.290682	4.65573	0.44	4.77312	0.21262	4.93142	0.0221607	4.70257	0.316508	4.73641	0.285124	4.90378	0.0754458	4.66731	0.40612	4.72515	0.251029	4.72583	0.255144	4.67089	0.410042	4.84994	0.0648801	4.83547	0.0943662	4.68283	0.372253	4.69992	0.41601	4.62864	0.591221	4.75746	0.20442	4.90078	0.0334262	4.93062	0.117403	4.6224	0.660221	4.61954	0.606897	5.45922	0	4.65198	0.484311
ILMN_1705114	8.53284	0	8.57862	0	8.57709	0	8.06974	0	8.62929	0	8.7604	0	8.51636	0	8.36966	0	8.22102	0	8.33837	0	9.11211	0	8.08162	0	8.40377	0	8.12055	0	8.13908	0	7.82301	0	8.55713	0	8.22959	0	8.62731	0	7.25964	0	8.32865	0	8.52299	0	8.04385	0	8.35742	0
ILMN_1695962	7.52485	0	8.07513	0	7.30333	0	7.66183	0	8.04563	0	8.05453	0	7.43582	0	7.05988	0	7.26017	0	7.59632	0	7.31962	0	7.68583	0	7.69566	0	8.04142	0	8.02776	0	7.66979	0	7.77811	0	8.07873	0	7.59543	0	8.46994	0	7.01204	0	7.77905	0	7.92851	0	8.14257	0
ILMN_1750693	9.39668	0	8.99907	0	9.69608	0	9.50535	0	9.48065	0	9.53402	0	9.42778	0	9.57052	0	9.70412	0	9.5445	0	9.29566	0	9.56088	0	9.5386	0	9.5775	0	9.11711	0	10.0635	0	9.06547	0	9.72554	0	9.64637	0	9.44582	0	8.99072	0	9.67746	0	9.79649	0	9.42197	0
ILMN_1672081	4.54982	0.850975	4.6662	0.429764	4.59019	0.696552	4.66831	0.45679	4.70873	0.250693	4.58471	0.762619	4.54192	0.895317	4.50962	0.96845	4.63325	0.506259	4.63278	0.530864	4.47868	0.984911	4.73285	0.23152	4.66842	0.396333	4.64103	0.543662	4.60969	0.642857	4.53482	0.906824	4.73589	0.245542	4.60893	0.653315	4.69734	0.291086	4.59895	0.737569	4.53022	0.939227	4.56297	0.831724	4.65479	0.511596	4.69627	0.326057
ILMN_3243813	7.22709	0	7.36449	0	7.06082	0	7.65646	0	6.97165	0	7.01317	0	7.00031	0	7.11282	0	7.32702	0	6.68723	0	6.9915	0	7.13113	0	7.14291	0	7.70179	0	6.98059	0	7.95507	0	7.05909	0	6.92619	0	7.00082	0	6.51476	0	6.41863	0	6.91673	0	7.35245	0	7.04783	0
ILMN_1728049	5.03469	0	4.71818	0.285118	4.97926	0.0206897	5.13101	0.0150892	4.64549	0.459834	4.51193	0.960437	4.61942	0.61157	5.47755	0	4.79292	0.119611	4.73997	0.218107	4.85108	0.085048	5.08454	0.0027894	5.49232	0	5.63228	0	5.24881	0	4.94461	0.103675	4.83642	0.108368	4.80634	0.142265	4.98024	0.00696379	4.64761	0.577348	4.74114	0.270718	4.81478	0.133793	5.12433	0.00545703	5.43279	0
ILMN_3229594	6.73374	0	6.59361	0	7.27655	0	6.50622	0	7.07619	0	6.17883	0	6.91725	0	6.80621	0	7.09225	0	6.97584	0	6.75285	0	6.76221	0	6.25851	0	6.63944	0	6.73026	0	6.73666	0	6.39622	0	6.45408	0	7.00906	0	6.65684	0	6.92994	0	6.62991	0	6.79872	0	6.47461	0
ILMN_2321153	4.50514	0.962396	4.52048	0.933241	4.60201	0.645517	4.47827	0.990398	4.58639	0.721607	4.74068	0.215553	4.51679	0.955923	4.69952	0.349794	4.59431	0.675939	4.57895	0.762689	4.52577	0.928669	4.50746	0.953975	4.52061	0.946403	4.56485	0.838028	4.49871	0.972527	4.58583	0.748031	4.63267	0.57476	4.47499	0.987569	4.55507	0.869081	4.61836	0.668508	4.65589	0.529006	4.51853	0.957241	4.55403	0.866303	4.63343	0.549795
ILMN_1683462	5.13301	0	6.10798	0	6.37687	0	6.71017	0	6.59763	0	6.65809	0	6.65708	0	6.02636	0	5.68006	0	5.90368	0	6.13297	0	6.45294	0	6.07712	0	6.11288	0	6.0576	0	6.12067	0	6.09266	0	6.4635	0	6.48042	0	6.20515	0	5.34767	0	6.49682	0	6.63582	0	6.96868	0
ILMN_1842180	4.60735	0.642061	4.67682	0.393602	4.51506	0.950345	4.5833	0.753086	4.61635	0.576177	4.62986	0.574352	4.48456	0.986226	4.58393	0.759945	4.64475	0.467316	4.74669	0.208505	4.5491	0.864198	4.77126	0.154812	4.86131	0.0535966	4.58531	0.771831	4.60511	0.656593	4.70397	0.406824	4.57438	0.792867	4.65533	0.487569	4.54619	0.885794	4.76672	0.298343	4.76935	0.223757	4.86721	0.0882759	4.57418	0.791269	4.56938	0.804911
ILMN_1673982	4.70575	0.25766	4.6767	0.393602	4.68934	0.322759	4.77588	0.209877	4.62562	0.538781	4.57347	0.800819	4.68983	0.393939	4.93422	0.0603567	4.64643	0.460362	4.64874	0.481481	4.66646	0.418381	4.62491	0.573222	4.63939	0.503526	4.73007	0.259155	4.65667	0.468407	4.61961	0.636483	4.58001	0.769547	4.64908	0.504144	4.68937	0.309192	4.69961	0.441989	4.54545	0.904696	4.64003	0.524138	4.76928	0.19236	4.6091	0.654843
ILMN_1765039	4.66991	0.370474	4.80759	0.116829	4.63895	0.50069	4.75529	0.242798	4.59759	0.671745	4.82682	0.113233	4.50881	0.96281	4.66022	0.475995	4.63712	0.493741	4.58143	0.744856	4.70753	0.294925	4.69315	0.345886	4.64148	0.495063	4.74979	0.221127	4.54733	0.853022	4.51283	0.955381	4.56922	0.8107	4.56176	0.805249	4.65764	0.43454	4.92004	0.118785	4.77991	0.212707	4.73435	0.231724	4.73733	0.263302	4.62541	0.597544
ILMN_1783864	4.66443	0.39415	4.6182	0.59249	4.64222	0.486897	4.5718	0.794239	4.57959	0.757618	4.51302	0.959072	4.67144	0.450413	4.84662	0.113855	4.61026	0.609179	4.49286	0.972565	4.61272	0.620027	4.75586	0.182706	4.61845	0.595205	4.6023	0.698592	4.48198	0.989011	4.51453	0.950131	4.55061	0.862826	4.52367	0.926796	4.62073	0.604457	4.72307	0.382597	4.53193	0.935083	4.64038	0.524138	4.65697	0.500682	4.56607	0.814461
ILMN_2148122	4.67291	0.367688	4.66067	0.445063	4.62628	0.550345	4.5918	0.72428	4.62784	0.534626	4.54789	0.878581	4.63819	0.550964	4.63643	0.565158	4.59845	0.653686	4.56725	0.799726	4.7335	0.233196	4.60806	0.630404	4.68338	0.334274	4.61379	0.667606	4.70603	0.315934	4.50089	0.959318	4.58988	0.721536	4.66367	0.464088	4.65192	0.451253	4.8082	0.21547	4.52212	0.946133	4.51665	0.961379	4.63935	0.559345	4.53989	0.882674
ILMN_1735051	4.53818	0.887187	4.5515	0.840056	4.57057	0.783448	4.53084	0.906722	4.68428	0.32687	4.52774	0.934516	4.53556	0.918733	4.56514	0.823045	4.50444	0.952712	4.55269	0.853224	4.62709	0.561043	4.51193	0.948396	4.52622	0.937941	4.53737	0.911268	4.55187	0.843407	4.61065	0.661417	4.5775	0.777778	4.62402	0.607735	4.52849	0.931755	4.56901	0.842541	4.58284	0.788674	4.51628	0.964138	4.58573	0.755798	4.64018	0.526603
ILMN_3250273	7.38692	0	6.81473	0	7.12584	0	6.88826	0	7.10112	0	6.78578	0	6.77381	0	6.50604	0	7.33905	0	7.34532	0	7.33381	0	7.35117	0	7.3861	0	7.2948	0	7.42291	0	6.82363	0	7.34609	0	7.55771	0	7.1363	0	6.94667	0	7.6099	0	6.456	0	6.27138	0	6.96058	0
ILMN_3248472	4.54158	0.880223	4.56518	0.798331	4.57385	0.762759	4.63114	0.587106	4.60025	0.646814	4.59215	0.736698	4.60732	0.677686	4.59672	0.70096	4.53992	0.891516	4.54467	0.8738	4.66343	0.434842	4.5551	0.852162	4.48886	0.984485	4.53361	0.921127	4.68799	0.361264	4.62653	0.615486	4.62098	0.620027	4.56188	0.805249	4.67365	0.370474	4.58013	0.802486	4.49096	0.984807	4.60775	0.645517	4.50637	0.959072	4.58144	0.770805
ILMN_3236443	6.42673	0	6.19677	0	6.03883	0	6.41464	0	6.23019	0	6.40968	0	6.12595	0	6.46267	0	6.68159	0	6.29933	0	6.28285	0	6.48021	0	6.93154	0	5.73727	0	6.46835	0	6.83485	0	6.37087	0	6.50228	0	5.92923	0	6.79806	0	6.59675	0	7.05659	0	6.24659	0	7.0422	0
ILMN_1833478	6.5169	0	6.76237	0	6.02729	0	6.5078	0	6.46013	0	6.05488	0	6.13313	0	6.27769	0	6.6826	0	6.4855	0	6.37598	0	6.44262	0	6.70412	0	6.23478	0	6.32782	0	6.40766	0	6.42753	0	6.3994	0	6.00044	0	6.59811	0	6.81883	0	6.66465	0	6.3578	0	6.81237	0
ILMN_3191893	4.82304	0.0696379	4.81992	0.104312	4.51185	0.958621	4.70566	0.345679	4.95465	0.0180055	4.80844	0.125512	4.70732	0.348485	4.64909	0.508916	4.78628	0.125174	4.71196	0.26749	4.68461	0.352538	4.57848	0.772664	4.79126	0.121298	4.88674	0.0464789	4.76484	0.195055	4.64209	0.570866	4.66931	0.444444	4.69241	0.367403	4.63819	0.501393	4.57351	0.820442	4.68626	0.404696	4.5876	0.742069	4.73279	0.274216	4.62937	0.568895
ILMN_1759402	7.6661	0	6.03263	0	6.03388	0	5.67222	0	6.0942	0	5.74842	0	5.17209	0.00413223	4.91205	0.0713306	6.32899	0	6.76821	0	5.92688	0	6.55181	0	6.18153	0	5.14787	0	6.29783	0	7.64728	0	5.79492	0	7.27245	0	5.61934	0	4.92785	0.117403	5.42702	0	6.18502	0	5.40429	0	5.94667	0
ILMN_1656867	4.57756	0.752089	4.7308	0.253129	4.61837	0.58069	4.71167	0.329218	4.81663	0.0941828	4.66887	0.416098	4.69853	0.370523	4.53968	0.916324	4.7534	0.168289	4.78255	0.164609	4.65479	0.45679	4.53899	0.894003	4.58162	0.754584	4.64344	0.529577	4.66305	0.442308	4.64587	0.560367	4.60737	0.655693	4.6409	0.540055	4.55142	0.876045	4.69344	0.458564	4.94817	0.070442	4.71667	0.275862	4.6288	0.598909	4.6849	0.364256
ILMN_3261387	4.49355	0.976323	4.54561	0.853964	4.63217	0.522759	4.66536	0.462277	4.74805	0.177285	4.5863	0.758527	4.60711	0.679063	4.58871	0.746228	4.75923	0.159944	4.48962	0.975309	4.51676	0.942387	4.58021	0.760112	4.6233	0.572638	4.72093	0.283099	4.67681	0.39011	4.63956	0.580052	4.79278	0.155007	4.57631	0.762431	4.5625	0.848189	4.51018	0.959945	4.5202	0.950276	4.71241	0.288276	4.57348	0.791269	4.58188	0.770805
ILMN_1767456	4.6372	0.497214	4.58779	0.730181	4.69522	0.306207	4.73857	0.271605	4.62773	0.536011	4.68919	0.357435	4.58048	0.780992	4.78303	0.179698	4.68495	0.335188	4.70948	0.278464	4.56835	0.798354	4.75622	0.182706	4.72299	0.22426	4.66728	0.43662	4.5485	0.851648	4.80175	0.21916	4.6423	0.534979	4.52561	0.921271	4.65802	0.43454	4.81887	0.209945	4.69415	0.38674	4.77914	0.169655	4.77031	0.189632	4.69898	0.319236
ILMN_2206344	6.11722	0	6.2695	0	5.53922	0	6.24025	0	5.76313	0	5.53373	0	5.93073	0	5.83604	0	6.29042	0	5.24467	0	5.67275	0	5.59051	0	6.03087	0	5.60711	0	6.6848	0	6.04938	0	6.4073	0	6.60658	0	5.9155	0	5.62148	0	6.43469	0	7.08697	0	6.24761	0	6.35211	0
ILMN_1671856	4.61994	0.5961	4.83873	0.0890125	4.7439	0.193103	4.69317	0.38546	4.69399	0.299169	4.71635	0.281037	4.93062	0.0633609	5.00716	0.0356653	5.11549	0	4.75547	0.198903	4.74598	0.208505	4.68966	0.355649	4.74002	0.201693	4.6087	0.68169	4.69903	0.331044	4.79269	0.230971	4.66681	0.45679	4.69299	0.366022	5.10044	0	5.26581	0.019337	5.05352	0.0345304	4.66104	0.448276	4.60551	0.668486	4.70974	0.293315
ILMN_1651806	4.58845	0.711699	4.6974	0.337969	4.65935	0.428966	4.6361	0.559671	4.64263	0.466759	4.59534	0.731241	4.59615	0.720386	4.67152	0.434842	4.64165	0.47427	4.61074	0.613169	4.71202	0.281207	4.61879	0.599721	4.65879	0.433004	4.61053	0.678873	4.69237	0.350275	4.69548	0.427822	4.59621	0.698217	4.60901	0.653315	4.63714	0.508357	4.62556	0.646409	4.89619	0.0994475	4.64737	0.504828	4.63225	0.583902	4.68344	0.373806
ILMN_2065022	5.62412	0	5.07666	0.0069541	4.65702	0.434483	4.7966	0.174211	5.24454	0	4.7339	0.225102	4.72872	0.304408	4.89064	0.079561	5.66297	0	5.12495	0	5.02428	0.0123457	5.06584	0.0041841	5.6495	0	6.72796	0	5.09095	0.00549451	5.39538	0.019685	5.00271	0.0246914	4.81542	0.131215	4.87577	0.04039	4.57005	0.838398	4.57337	0.812155	4.67236	0.405517	5.3833	0	4.90642	0.0545703
ILMN_3247939	4.65416	0.431755	4.66517	0.431154	4.61709	0.587586	4.58166	0.757202	4.70255	0.263158	4.68909	0.357435	4.8083	0.155647	5.54692	0	4.70233	0.292072	4.64914	0.478738	4.7688	0.178326	4.67483	0.393305	4.66735	0.397743	4.5831	0.78169	5.03452	0.0164835	4.90333	0.125984	4.63539	0.558299	4.56448	0.798343	4.63925	0.5	6.1801	0	4.65625	0.527624	4.59845	0.693793	4.68363	0.392906	4.66048	0.443383
ILMN_1693270	4.5585	0.828691	4.65421	0.467316	5.06924	0	6.87812	0	4.65624	0.418283	4.61904	0.626194	4.57569	0.800275	4.5799	0.772291	4.72742	0.22114	4.7948	0.14952	4.75658	0.187929	7.2215	0	4.60799	0.658674	5.96946	0	4.69503	0.342033	6.54558	0	4.69496	0.364883	4.61905	0.621547	4.92656	0.0250696	4.67516	0.504144	4.57584	0.810773	4.5381	0.908966	4.66509	0.46794	4.74739	0.215553
ILMN_1813297	4.65093	0.441504	4.59935	0.670376	4.76115	0.16	4.65185	0.496571	4.57137	0.786704	4.58856	0.748977	4.67886	0.421488	4.57659	0.77915	4.62037	0.568846	4.63865	0.510288	4.56846	0.798354	4.63958	0.521618	4.54725	0.877292	4.66049	0.461972	4.6905	0.351648	4.65685	0.514436	4.56347	0.825789	4.5802	0.745856	4.60834	0.671309	4.55027	0.88674	4.65468	0.535912	4.69041	0.351724	4.75127	0.231924	4.60426	0.678035
ILMN_1673489	4.59682	0.674095	4.65737	0.456189	4.61196	0.606897	4.63021	0.589849	4.68538	0.322715	4.76601	0.169168	4.7961	0.172176	4.65417	0.495199	4.6684	0.397775	4.50514	0.964335	4.63379	0.539095	4.76762	0.161785	4.70777	0.272214	4.72592	0.273239	4.72702	0.260989	4.79573	0.227034	4.6204	0.621399	4.59609	0.687845	4.59988	0.711699	4.94021	0.114641	4.53616	0.930939	4.77204	0.172414	4.53212	0.919509	4.61803	0.624829
ILMN_3204575	4.64356	0.467967	4.53727	0.891516	4.52088	0.93931	4.60896	0.672154	4.60488	0.623269	4.58307	0.769441	4.70344	0.358127	4.60508	0.673525	4.54553	0.878999	4.75123	0.201646	4.68515	0.349794	4.75184	0.191074	4.87469	0.0437236	4.56861	0.829577	4.59444	0.68956	4.70804	0.397638	4.68626	0.39369	4.59249	0.697514	4.62939	0.554318	4.6768	0.502762	4.5996	0.725138	4.64499	0.511724	4.7217	0.291951	4.60808	0.661664
ILMN_2327181	6.31174	0	6.75506	0	5.97155	0	6.41928	0	5.58511	0	6.05551	0	6.60315	0	6.21158	0	6.53855	0	6.32629	0	5.98769	0	6.69202	0	5.71323	0	6.66866	0	7.12348	0	6.00528	0	6.14181	0	6.37687	0	6.22635	0	6.7797	0	6.32465	0	6.1581	0	6.34696	0	6.03184	0
ILMN_3246159	5.38095	0	5.39208	0	5.21113	0	5.4026	0	5.49738	0	5.53462	0	5.32112	0	5.35781	0	4.94894	0.0305981	5.79579	0	5.23316	0	5.12831	0	5.40056	0	5.04755	0.0084507	4.99388	0.0260989	4.82501	0.187664	5.24617	0	5.11842	0.00828729	5.32571	0	4.96005	0.100829	5.05677	0.0331492	5.6468	0	5.01896	0.0313779	5.34081	0
ILMN_3265324	4.66624	0.389972	4.70833	0.308762	4.60335	0.638621	4.5811	0.757202	4.593	0.689751	4.55782	0.858117	4.71265	0.333333	4.70255	0.33882	4.56618	0.802503	4.57933	0.761317	4.71871	0.270233	4.56393	0.821478	4.5773	0.77433	4.73365	0.250704	4.66494	0.431319	4.54153	0.896325	4.5557	0.85048	4.80484	0.143646	4.58698	0.761838	4.59119	0.756906	4.63488	0.610497	4.61736	0.611034	4.7594	0.208731	4.814	0.120055
ILMN_1703573	5.48542	0	5.04428	0.0111266	5.65205	0	5.241	0	5.63354	0	5.7309	0	6.21512	0	5.39362	0	5.2327	0	5.90263	0	6.26774	0	5.36973	0	5.72771	0	5.67574	0	4.88193	0.0604396	5.72486	0	5.1111	0.00137174	5.11732	0.00828729	5.56561	0	4.70648	0.426796	4.96037	0.0635359	5.14079	0	5.77392	0	6.15462	0
ILMN_3309699	5.26195	0	5.50042	0	5.00217	0.0151724	5.73595	0	5.32975	0	5.24946	0	5.80561	0	5.43959	0	5.33134	0	4.67105	0.404664	5.17482	0	4.83404	0.0948396	5.47267	0	5.60412	0	5.2204	0	4.66264	0.502625	5.23938	0	5.9868	0	5.57399	0	5.55457	0	5.29495	0	5.36787	0	5.37186	0	5.08408	0.00682128
ILMN_1757639	4.55932	0.827298	4.62133	0.585535	4.54066	0.891034	4.60564	0.681756	4.6581	0.414127	4.64477	0.503411	4.50677	0.964187	4.60098	0.684499	4.56719	0.795549	4.55396	0.846365	4.64587	0.492455	4.53614	0.898187	4.63166	0.530324	4.63811	0.55493	4.73773	0.244505	4.71946	0.360892	4.73235	0.251029	4.5981	0.680939	4.55598	0.866295	4.67479	0.506906	4.6012	0.718232	4.63264	0.555862	4.50229	0.967258	4.5883	0.748977
ILMN_2366864	6.28536	0	4.83677	0.0904033	6.18571	0	4.88759	0.0823045	4.65443	0.422438	5.16924	0	5.21411	0.00137741	4.89593	0.0768176	5.29428	0	5.43975	0	4.78064	0.160494	4.86191	0.0641562	4.65012	0.462623	6.31968	0	5.26762	0	5.66214	0.00262467	5.16276	0	4.65394	0.48895	5.11248	0	4.9908	0.089779	6.24787	0	5.2463	0	5.83621	0	5.66344	0
ILMN_1788002	6.68644	0	6.87837	0	6.80925	0	7.08181	0	7.11453	0	6.95879	0	6.7782	0	6.92664	0	6.58667	0	6.37186	0	6.80759	0	6.7722	0	5.41738	0	6.20515	0	5.58992	0	7.12566	0	7.23141	0	6.34524	0	6.98856	0	5.93236	0	5.14497	0.0165746	6.98673	0	7.64753	0	7.00128	0
ILMN_2312587	4.67793	0.35376	4.62917	0.552156	4.71059	0.263448	4.59131	0.725652	4.67001	0.372576	4.63145	0.566166	4.69488	0.381543	4.65115	0.506173	4.7837	0.127955	4.79244	0.150892	4.65285	0.466392	4.72503	0.259414	4.69296	0.318759	4.62825	0.6	4.55578	0.820055	4.611	0.656168	4.80453	0.138546	4.70147	0.339779	4.64713	0.469359	4.7294	0.371547	4.64249	0.578729	4.61054	0.633103	4.73387	0.270123	4.88244	0.0695771
ILMN_1782070	7.96195	0	8.90693	0	8.8264	0	8.90849	0	9.0584	0	9.60102	0	9.29301	0	9.17796	0	9.14988	0	8.71952	0	8.79381	0	8.64453	0	8.46388	0	8.51865	0	8.81304	0	6.43091	0	8.05244	0	9.24774	0	8.5036	0	8.90056	0	7.88464	0	9.3365	0	9.93028	0	9.08991	0
ILMN_1718607	8.33993	0	8.79326	0	8.36126	0	8.6166	0	8.7712	0	8.35024	0	8.88174	0	8.98075	0	8.3686	0	8.72707	0	8.62542	0	9.19465	0	8.58853	0	8.41405	0	8.87157	0	6.58281	0	8.86881	0	8.99843	0	8.58418	0	8.80885	0	8.42642	0	9.27043	0	9.04987	0	8.55565	0
ILMN_1692121	7.4375	0	7.1518	0	7.69278	0	7.54474	0	7.63395	0	7.57694	0	7.53099	0	7.50924	0	7.79198	0	7.21948	0	7.54099	0	7.21574	0	7.9189	0	7.70382	0	6.6529	0	8.488	0	7.09971	0	7.8713	0	7.93348	0	7.41622	0	7.18621	0	7.50617	0	7.81687	0	7.05504	0
ILMN_1779765	4.73923	0.175487	4.62233	0.582754	4.95793	0.022069	4.68432	0.407407	4.61708	0.573407	4.64149	0.519782	4.81185	0.151515	4.75034	0.224966	4.67661	0.369958	4.65045	0.471879	4.7139	0.27572	4.61885	0.599721	4.73438	0.208745	4.62773	0.604225	4.79867	0.134615	4.67345	0.479003	4.65128	0.503429	4.80385	0.145028	4.72353	0.221448	4.65504	0.553867	4.73624	0.274862	4.75809	0.191724	4.93844	0.0559345	4.63441	0.542974
ILMN_1829846	4.83606	0.0640669	4.9921	0.0208623	4.7203	0.245517	4.86015	0.105624	4.94079	0.0207756	5.22543	0	5.08171	0.0165289	4.85006	0.108368	4.91687	0.038943	4.97456	0.0246914	4.9675	0.0260631	4.93223	0.0334728	5.1556	0	5.11842	0	5.06904	0.00961538	4.60807	0.673228	4.77485	0.174211	4.76029	0.200276	4.95071	0.0181058	5.11396	0.058011	4.92544	0.0828729	5.03503	0.0206897	4.94252	0.0518417	4.89272	0.0627558
ILMN_3271128	4.80199	0.0821727	4.7356	0.23783	4.7957	0.115862	4.82575	0.131687	4.85888	0.0595568	4.66705	0.421555	4.89556	0.0812672	4.70833	0.329218	4.75119	0.173853	4.97238	0.0246914	4.81601	0.109739	4.81042	0.119944	4.72718	0.220028	4.98204	0.0169014	4.63902	0.538462	4.65284	0.532808	5.05118	0.0109739	4.90656	0.070442	4.67997	0.339833	4.68244	0.483425	4.77572	0.219613	4.65003	0.491034	4.77037	0.189632	4.71228	0.287858
ILMN_2392624	4.62955	0.54039	4.61087	0.623088	4.76005	0.161379	4.72396	0.305898	4.92464	0.0263158	4.58672	0.758527	4.71051	0.341598	4.65611	0.48834	4.8168	0.0973574	4.75905	0.193416	4.70122	0.304527	4.70826	0.30265	5.3381	0	4.47975	0.991549	4.81099	0.123626	4.66043	0.502625	4.80459	0.138546	4.64106	0.538674	4.60627	0.682451	4.53119	0.93232	4.62126	0.660221	4.64471	0.511724	5.03522	0.0272851	4.84145	0.095498
ILMN_1847822	8.45886	0	8.68979	0	8.56615	0	8.31244	0	8.15181	0	8.62984	0	8.40377	0	8.17966	0	7.97715	0	8.08943	0	8.39559	0	8.30987	0	7.93422	0	8.19548	0	8.1514	0	8.18921	0	7.78125	0	8.2652	0	8.3939	0	8.02289	0	7.81092	0	8.05707	0	8.80683	0	8.39653	0
ILMN_1750101	8.21101	0	8.57674	0	8.55415	0	8.36465	0	8.52758	0	8.52263	0	9.09449	0	8.91454	0	8.01585	0	8.11564	0	8.61499	0	8.03831	0	7.81507	0	7.70308	0	7.31893	0	5.72615	0	7.80843	0	8.37463	0	8.42043	0	8.48858	0	8.2666	0	8.16678	0	8.26696	0	8.2771	0
ILMN_2059549	6.87316	0	7.64387	0	7.83205	0	6.49341	0	7.73247	0	7.47768	0	8.27466	0	7.71987	0	7.2027	0	7.12247	0	6.90299	0	6.95498	0	7.52674	0	6.86225	0	6.54351	0	5.47818	0.011811	6.15978	0	7.25156	0	7.35273	0	7.67649	0	6.51446	0	7.67606	0	6.88381	0	6.8417	0
ILMN_1658200	4.65643	0.423398	4.62283	0.581363	4.64643	0.477241	4.53042	0.906722	4.5358	0.897507	4.54869	0.877217	4.4994	0.96832	4.48247	0.99177	4.53846	0.894298	4.53358	0.909465	4.66318	0.434842	4.82672	0.0990237	4.6003	0.685472	4.68808	0.380282	4.54054	0.877747	4.67766	0.475066	5.01878	0.0192044	4.54701	0.850829	4.64481	0.47493	4.78429	0.265193	5.15724	0.0151934	4.59565	0.704828	4.62684	0.60573	4.53635	0.889495
ILMN_1702105	5.92226	0	5.20328	0	4.99113	0.017931	4.65609	0.484225	4.71755	0.231302	4.85334	0.0914052	4.75845	0.22865	5.13832	0.00411523	5.24212	0	4.75448	0.200274	4.8356	0.0919067	5.72221	0	5.58007	0	5.67414	0	4.68846	0.358516	4.94481	0.103675	5.42975	0	4.78674	0.15884	5.15855	0	4.78262	0.266575	4.80413	0.186464	4.61777	0.611034	5.02647	0.0286494	4.73869	0.237381
ILMN_2112829	6.25197	0	6.35896	0	6.04666	0	6.13462	0	5.97736	0	4.86315	0.0873124	4.85137	0.11157	5.6721	0	6.12784	0	5.2916	0	5.64206	0	5.86326	0	6.965	0	6.33712	0	6.27884	0	7.26129	0	7.27322	0	7.53983	0	5.33799	0	4.71314	0.407459	7.53181	0	7.03648	0	5.12582	0.00545703	6.91575	0
ILMN_1741171	5.48685	0	5.4141	0	5.70223	0	5.41262	0	5.36394	0	5.24025	0	5.30821	0	5.2752	0	5.85281	0	4.63584	0.525377	5.73141	0	5.40709	0	5.41723	0	5.10365	0	5.35038	0	5.62959	0.00656168	5.31306	0	5.96242	0	5.05249	0	6.21567	0	5.78388	0	5.48657	0	5.96628	0	5.38714	0
ILMN_2296335	6.08817	0	5.62287	0	5.62577	0	6.04778	0	6.02532	0	6.18626	0	6.69716	0	6.19812	0	5.59465	0	6.22389	0	5.99852	0	5.8788	0	5.68178	0	5.50557	0	5.79609	0	5.55756	0.00918635	5.66266	0	5.49865	0	5.77168	0	5.59202	0	5.81993	0	5.68465	0	5.87194	0	6.1966	0
ILMN_2364022	9.80901	0	10.3749	0	10.1296	0	10.7591	0	10.3174	0	10.141	0	10.5638	0	10.6895	0	9.81562	0	9.74025	0	10.5257	0	8.88472	0	10.1354	0	9.56557	0	9.52186	0	8.65436	0	9.63132	0	10.2018	0	10.7739	0	10.5829	0	10.5844	0	10.4806	0	9.93758	0	9.94115	0
ILMN_3289182	4.57501	0.763231	4.55243	0.840056	4.56714	0.797241	4.52272	0.925926	4.53228	0.907202	4.58398	0.765348	4.52413	0.946281	4.57941	0.775034	4.52048	0.936022	4.56423	0.806584	4.59501	0.694102	4.54525	0.877266	4.50667	0.971791	4.57404	0.812676	4.53356	0.901099	4.56398	0.813648	4.47645	0.99177	4.54029	0.877072	4.52898	0.931755	4.69814	0.444751	4.54434	0.907459	4.53709	0.908966	4.52373	0.934516	4.46841	0.99045
ILMN_1656242	4.59883	0.665738	4.73095	0.251739	4.61432	0.6	4.6342	0.572016	4.54437	0.875346	4.56507	0.825375	4.67666	0.432507	4.59928	0.688615	4.60258	0.638387	4.64103	0.503429	4.58278	0.746228	4.5765	0.779637	4.59376	0.71086	4.60034	0.707042	4.56925	0.78022	4.81649	0.195538	4.57223	0.805213	4.75989	0.200276	4.5768	0.799443	4.74782	0.338398	4.60407	0.711326	4.60061	0.681379	4.69511	0.357435	4.53408	0.892224
[truncated: 46,111 more rows]
